# Supplementary material for: 4-Ethynyl-N,N-di­phenyl­aniline
Source: Acta Crystallogr Sect E Struct Rep Online. 2013 Oct 31;69(Pt 11):o1722. doi: 10.1107/S1600536813029036 (PMC3884368; doi:10.1107/S1600536813029036)
Supplement: Supplementary file 1 [file e-69-o1722-sup1.cif]

##############################################################################
#                                                                            #
# This CIF contains the data in a paper accepted for publication in          #
# Acta Crystallographica Section E. It conforms to the requirements of       #
# Notes for Authors for Acta Crystallographica Section E, and has been       #
# peer reviewed under the auspices of the IUCr Commission on Journals.       #
#                                                                            #
# Full details of the Crystallographic Information File format               #
# are given in the paper "The Crystallographic Information File (CIF):       #
# a New Standard Archive File for Crystallography" by S. R. Hall, F. H.      #
# Allen and I. D. Brown [Acta Cryst. (1991), A47, 655-685].                  #
#                                                                            #
# The current version of the core CIF dictionary is obtainable from          #
# ftp://ftp.iucr.org/pub/cif_core.dic.                                       #
#                                                                            #
# Software is freely available for graphical display of the structure(s)     #
# in this CIF. For information consult the CIF software page                 #
# http://www.iucr.org/resources/cif/software.                                #
#                                                                            #
# This file may be used for bona fide research purposes within the           #
# scientific community so long as proper attribution is given to the journal # 
# article from which it was obtained.                                        #
#                                                                            #
##############################################################################
data_I
_audit_creation_method     SHELXL-97
_database_code_depnum_ccdc_archive     'CCDC 967741'
_chemical_name_systematic
;
4-Ethynyl-<i>N</i>,<i>N</i>-diphenylaniline
;
_chemical_name_common     ?
_chemical_formula_moiety     'C20 H15 N'
_chemical_formula_sum     'C20 H15 N'
_chemical_formula_iupac     'C20 H15 N'
_chemical_formula_weight     269.33
_chemical_melting_point     ?
_symmetry_cell_setting     orthorhombic
_symmetry_space_group_name_H-M     'P c a 21'
_symmetry_space_group_name_Hall     'P 2c -2ac'
loop_
    _symmetry_equiv_pos_site_id
    _symmetry_equiv_pos_as_xyz
    1 x,y,z
    2 -x,-y,1/2+z
    3 1/2-x,y,1/2+z
    4 1/2+x,-y,z
_cell_length_a     9.0532(8)
_cell_length_b     16.8067(15)
_cell_length_c     19.2508(18)
_cell_angle_alpha     90.00
_cell_angle_beta     90.00
_cell_angle_gamma     90.00
_cell_volume     2929.1(5)
_cell_formula_units_Z     8
_cell_measurement_reflns_used     9954
_cell_measurement_theta_min     2.42
_cell_measurement_theta_max     31.98
_cell_measurement_temperature     100(2)
_exptl_crystal_description     block
_exptl_crystal_colour     yellow
_exptl_crystal_size_max     0.10
_exptl_crystal_size_mid     0.10
_exptl_crystal_size_min     0.10
_exptl_crystal_density_diffrn     1.221
_exptl_crystal_density_meas     ?
_exptl_crystal_density_method     'not measured'
_exptl_crystal_F_000     1136
_exptl_absorpt_coefficient_mu     0.071
_exptl_absorpt_correction_type     multi-scan
_exptl_absorpt_process_details     '(SADABS; Sheldrick, 1996)'
_exptl_absorpt_correction_T_min     0.9930
_exptl_absorpt_correction_T_max     0.9986
_exptl_special_details     ?
_diffrn_ambient_temperature     100(2)
_diffrn_radiation_type     MoK\a
_diffrn_radiation_wavelength     0.71073
_diffrn_radiation_source     'fine-focus sealed tube'
_diffrn_radiation_monochromator     graphite
_diffrn_measurement_device_type     'Bruker APEXII CCD'
_diffrn_measurement_method     '\f and \w scans'
_diffrn_detector_area_resol_mean     ?
_diffrn_reflns_number     29115
_diffrn_reflns_av_R_equivalents     0.1032
_diffrn_reflns_av_sigmaI/netI     0.0608
_diffrn_reflns_theta_min     1.21
_diffrn_reflns_theta_max     29.99
_diffrn_reflns_theta_full     29.99
_diffrn_measured_fraction_theta_max     1.000
_diffrn_measured_fraction_theta_full     1.000
_diffrn_reflns_limit_h_min     -12
_diffrn_reflns_limit_h_max     12
_diffrn_reflns_limit_k_min     -20
_diffrn_reflns_limit_k_max     23
_diffrn_reflns_limit_l_min     -26
_diffrn_reflns_limit_l_max     27
_refine_special_details
;
Refinement of <i>F</i>^2^ against ALL reflections. The weighted <i>R</i>-factor
<i>wR</i> and goodness of fit <i>S</i> are based on <i>F</i>^2^, conventional
<i>R</i>-factors <i>R</i> are based on <i>F</i>, with <i>F</i> set to zero for
negative <i>F</i>^2^. The threshold expression of <i>F</i>^2^ >
\s(<i>F</i>^2^) is used only for calculating <i>R</i>-factors(gt) <i>etc</i>.
and is not relevant to the choice of reflections for refinement.
<i>R</i>-factors based on <i>F</i>^2^ are statistically about twice as large
as those based on <i>F</i>, and <i>R</i>- factors based on ALL data will be
even larger.
;
_reflns_number_total     8489
_reflns_number_gt     8095
_reflns_threshold_expression     I>2sigma(I)
_refine_ls_structure_factor_coef     Fsqd
_refine_ls_matrix_type     full
_refine_ls_R_factor_all     0.0464
_refine_ls_R_factor_gt     0.0444
_refine_ls_wR_factor_gt     0.1180
_refine_ls_wR_factor_ref     0.1209
_refine_ls_goodness_of_fit_ref     1.016
_refine_ls_restrained_S_all     1.015
_refine_ls_number_reflns     8489
_refine_ls_number_parameters     379
_refine_ls_number_restraints     1
_refine_ls_hydrogen_treatment     constr
_refine_ls_weighting_scheme     calc
_refine_ls_weighting_details
         'calc w=1/[\s^2^(Fo^2^)+(0.0869P)^2^+0.0915P] where P=(Fo^2^+2Fc^2^)/3'
_atom_sites_solution_hydrogens     geom
_atom_sites_solution_primary     direct
_atom_sites_solution_secondary     difmap
_refine_ls_shift/su_max     0.001
_refine_ls_shift/su_mean     0.000
_refine_diff_density_max     0.515
_refine_diff_density_min     -0.297
_refine_ls_extinction_method     none
_refine_ls_extinction_coef     ?
loop_
    _atom_type_symbol
    _atom_type_description
    _atom_type_scat_dispersion_real
    _atom_type_scat_dispersion_imag
    _atom_type_scat_source
    'C' 'C' 0.0033 0.0016
                         'International Tables Vol C Tables 4.2.6.8 and 6.1.1.4'
    'H' 'H' 0.0000 0.0000
                         'International Tables Vol C Tables 4.2.6.8 and 6.1.1.4'
    'N' 'N' 0.0061 0.0033
                         'International Tables Vol C Tables 4.2.6.8 and 6.1.1.4'
_computing_data_collection     'APEX2 (Bruker, 2001)'
_computing_cell_refinement     'SAINT (Bruker, 2001)'
_computing_data_reduction     'SAINT (Bruker, 2001)'
_computing_structure_solution     'SHELXS97 (Sheldrick, 2008)'
_computing_structure_refinement     'SHELXL97 (Sheldrick, 2008)'
_computing_molecular_graphics     'SHELXTL (Sheldrick, 2008)'
_computing_publication_material     'SHELXTL (Sheldrick, 2008)'
loop_
    _atom_site_type_symbol
    _atom_site_label
    _atom_site_fract_x
    _atom_site_fract_y
    _atom_site_fract_z
    _atom_site_U_iso_or_equiv
    _atom_site_thermal_displace_type
    _atom_site_calc_flag
    _atom_site_refinement_flags
    _atom_site_occupancy
    _atom_site_disorder_assembly
    _atom_site_disorder_group
    N N1 0.97215(10) 0.15515(6) 0.18829(5) 0.0151(2) Uani d . 1.000 . .
    C C1 1.01994(11) 0.12696(6) 0.25330(6) 0.0131(3) Uani d . 1.000 . .
    C C2 0.92032(11) 0.11708(6) 0.30842(6) 0.0154(3) Uani d . 1.000 . .
    C C3 0.96683(12) 0.08555(7) 0.37137(6) 0.0161(3) Uani d . 1.000 . .
    C C4 1.11491(12) 0.06340(6) 0.38145(6) 0.0161(3) Uani d . 1.000 . .
    C C5 1.21537(12) 0.07606(7) 0.32717(6) 0.0161(3) Uani d . 1.000 . .
    C C6 1.16903(11) 0.10742(6) 0.26407(6) 0.0145(3) Uani d . 1.000 . .
    C C7 1.16134(13) 0.02747(7) 0.44568(6) 0.0195(3) Uani d . 1.000 . .
    C C8 1.19981(16) -0.00400(9) 0.49830(7) 0.0265(3) Uani d . 1.000 . .
    C C9 1.07362(11) 0.19681(7) 0.14450(6) 0.0149(3) Uani d . 1.000 . .
    C C10 1.15056(13) 0.26243(7) 0.16999(6) 0.0184(3) Uani d . 1.000 . .
    C C11 1.24849(14) 0.30312(7) 0.12685(7) 0.0227(3) Uani d . 1.000 . .
    C C12 1.26630(12) 0.27978(8) 0.05795(7) 0.0222(3) Uani d . 1.000 . .
    C C13 1.18980(13) 0.21450(8) 0.03265(7) 0.0214(3) Uani d . 1.000 . .
    C C14 1.09451(12) 0.17223(7) 0.07592(6) 0.0185(3) Uani d . 1.000 . .
    C C15 0.82610(11) 0.14234(6) 0.16355(6) 0.0132(3) Uani d . 1.000 . .
    C C16 0.74983(13) 0.07233(6) 0.17946(6) 0.0156(3) Uani d . 1.000 . .
    C C17 0.60599(12) 0.06106(7) 0.15513(6) 0.0181(3) Uani d . 1.000 . .
    C C18 0.53783(12) 0.11803(8) 0.11378(6) 0.0195(3) Uani d . 1.000 . .
    C C19 0.61546(12) 0.18698(7) 0.09708(7) 0.0196(3) Uani d . 1.000 . .
    C C20 0.75783(12) 0.19974(6) 0.12192(6) 0.0164(3) Uani d . 1.000 . .
    N N2 0.82287(10) 0.34489(6) 0.44105(5) 0.0163(3) Uani d . 1.000 . .
    C C21 0.76463(12) 0.37345(6) 0.50402(6) 0.0144(3) Uani d . 1.000 . .
    C C22 0.61135(12) 0.38236(7) 0.51185(6) 0.0162(3) Uani d . 1.000 . .
    C C23 0.55195(12) 0.40957(7) 0.57389(6) 0.0176(3) Uani d . 1.000 . .
    C C24 0.64336(13) 0.42858(7) 0.63045(6) 0.0192(3) Uani d . 1.000 . .
    C C25 0.79684(13) 0.42029(7) 0.62215(6) 0.0185(3) Uani d . 1.000 . .
    C C26 0.85630(12) 0.39351(7) 0.56026(6) 0.0174(3) Uani d . 1.000 . .
    C C27 0.58063(15) 0.45285(8) 0.69544(7) 0.0249(3) Uani d . 1.000 . .
    C C28 0.52423(19) 0.47117(11) 0.74931(8) 0.0366(4) Uani d . 1.000 . .
    C C29 0.97123(11) 0.35937(6) 0.41982(6) 0.0146(3) Uani d . 1.000 . .
    C C30 1.03888(11) 0.43314(7) 0.43085(6) 0.0155(3) Uani d . 1.000 . .
    C C31 1.18418(12) 0.44555(7) 0.40952(7) 0.0196(3) Uani d . 1.000 . .
    C C32 1.26298(13) 0.38519(8) 0.37653(7) 0.0217(3) Uani d . 1.000 . .
    C C33 1.19565(13) 0.31226(8) 0.36518(7) 0.0216(3) Uani d . 1.000 . .
    C C34 1.05057(13) 0.29914(7) 0.38670(7) 0.0187(3) Uani d . 1.000 . .
    C C35 0.73086(11) 0.29881(7) 0.39602(6) 0.0155(3) Uani d . 1.000 . .
    C C36 0.66127(13) 0.23020(7) 0.42044(6) 0.0178(3) Uani d . 1.000 . .
    C C37 0.56952(13) 0.18673(7) 0.37672(7) 0.0216(3) Uani d . 1.000 . .
    C C38 0.54757(13) 0.21097(8) 0.30816(7) 0.0221(3) Uani d . 1.000 . .
    C C39 0.61849(13) 0.27850(8) 0.28360(7) 0.0224(3) Uani d . 1.000 . .
    C C40 0.70958(13) 0.32294(7) 0.32706(7) 0.0197(3) Uani d . 1.000 . .
    H H2 0.81990 0.13210 0.30260 0.0180 Uiso c R 1.000 . .
    H H3 0.89770 0.07890 0.40810 0.0190 Uiso c R 1.000 . .
    H H5 1.31650 0.06300 0.33360 0.0190 Uiso c R 1.000 . .
    H H6 1.23870 0.11570 0.22790 0.0170 Uiso c R 1.000 . .
    H H8 1.23040 -0.02900 0.54010 0.0320 Uiso c R 1.000 . .
    H H10 1.13630 0.27940 0.21660 0.0220 Uiso c R 1.000 . .
    H H11 1.30320 0.34690 0.14450 0.0270 Uiso c R 1.000 . .
    H H12 1.33090 0.30860 0.02830 0.0270 Uiso c R 1.000 . .
    H H13 1.20230 0.19850 -0.01430 0.0260 Uiso c R 1.000 . .
    H H14 1.04390 0.12680 0.05880 0.0220 Uiso c R 1.000 . .
    H H16 0.79590 0.03240 0.20680 0.0190 Uiso c R 1.000 . .
    H H17 0.55410 0.01380 0.16700 0.0220 Uiso c R 1.000 . .
    H H18 0.44010 0.11010 0.09720 0.0230 Uiso c R 1.000 . .
    H H19 0.57040 0.22590 0.06830 0.0240 Uiso c R 1.000 . .
    H H20 0.80870 0.24750 0.11060 0.0200 Uiso c R 1.000 . .
    H H22 0.54760 0.36960 0.47430 0.0190 Uiso c R 1.000 . .
    H H23 0.44800 0.41540 0.57820 0.0210 Uiso c R 1.000 . .
    H H25 0.86070 0.43330 0.65960 0.0220 Uiso c R 1.000 . .
    H H26 0.96040 0.38860 0.55570 0.0210 Uiso c R 1.000 . .
    H H28 0.47940 0.48570 0.79210 0.0440 Uiso c R 1.000 . .
    H H30 0.98570 0.47480 0.45290 0.0190 Uiso c R 1.000 . .
    H H31 1.22990 0.49560 0.41750 0.0230 Uiso c R 1.000 . .
    H H32 1.36190 0.39390 0.36200 0.0260 Uiso c R 1.000 . .
    H H33 1.24870 0.27090 0.34260 0.0260 Uiso c R 1.000 . .
    H H34 1.00550 0.24890 0.37880 0.0220 Uiso c R 1.000 . .
    H H36 0.67660 0.21320 0.46690 0.0210 Uiso c R 1.000 . .
    H H37 0.52150 0.14030 0.39360 0.0260 Uiso c R 1.000 . .
    H H38 0.48430 0.18140 0.27840 0.0270 Uiso c R 1.000 . .
    H H39 0.60480 0.29460 0.23670 0.0270 Uiso c R 1.000 . .
    H H40 0.75710 0.36940 0.31000 0.0240 Uiso c R 1.000 . .
loop_
    _atom_site_aniso_label
    _atom_site_aniso_U_11
    _atom_site_aniso_U_22
    _atom_site_aniso_U_33
    _atom_site_aniso_U_12
    _atom_site_aniso_U_13
    _atom_site_aniso_U_23
    N1 0.0120(4) 0.0179(4) 0.0153(4) -0.0025(3) -0.0018(3) 0.0052(3)
    C1 0.0138(4) 0.0115(4) 0.0139(5) -0.0012(3) -0.0011(3) 0.0007(3)
    C2 0.0141(4) 0.0158(5) 0.0162(5) -0.0006(3) -0.0002(4) -0.0007(4)
    C3 0.0178(4) 0.0153(4) 0.0151(5) 0.0001(4) 0.0003(4) -0.0005(4)
    C4 0.0194(5) 0.0123(4) 0.0167(5) -0.0002(3) -0.0025(4) 0.0002(4)
    C5 0.0160(4) 0.0148(5) 0.0174(5) 0.0001(4) -0.0023(4) 0.0006(4)
    C6 0.0132(4) 0.0136(4) 0.0166(5) -0.0007(4) -0.0003(3) 0.0010(4)
    C7 0.0234(5) 0.0188(5) 0.0163(5) 0.0022(4) -0.0006(4) -0.0006(4)
    C8 0.0326(6) 0.0287(6) 0.0181(5) 0.0082(5) -0.0011(5) 0.0017(5)
    C9 0.0126(4) 0.0158(5) 0.0164(5) -0.0008(4) -0.0003(4) 0.0039(4)
    C10 0.0203(5) 0.0181(5) 0.0167(5) -0.0030(4) -0.0020(4) 0.0029(4)
    C11 0.0191(5) 0.0214(5) 0.0276(6) -0.0058(4) -0.0035(4) 0.0063(5)
    C12 0.0137(4) 0.0269(6) 0.0259(6) -0.0021(4) 0.0023(4) 0.0101(5)
    C13 0.0182(5) 0.0277(6) 0.0184(5) 0.0014(4) 0.0034(4) 0.0029(5)
    C14 0.0165(4) 0.0197(5) 0.0192(5) -0.0016(4) 0.0013(4) 0.0009(4)
    C15 0.0115(4) 0.0148(5) 0.0134(5) -0.0001(3) -0.0001(3) 0.0003(4)
    C16 0.0158(4) 0.0151(5) 0.0159(5) -0.0011(4) -0.0005(4) 0.0008(4)
    C17 0.0164(5) 0.0189(5) 0.0191(5) -0.0046(4) -0.0001(4) -0.0003(4)
    C18 0.0136(4) 0.0235(6) 0.0214(6) -0.0020(4) -0.0028(4) -0.0004(4)
    C19 0.0169(4) 0.0207(5) 0.0213(5) 0.0015(4) -0.0025(4) 0.0035(4)
    C20 0.0156(4) 0.0150(5) 0.0185(5) 0.0001(4) -0.0010(4) 0.0026(4)
    N2 0.0132(4) 0.0187(5) 0.0169(4) -0.0054(3) 0.0007(3) -0.0042(3)
    C21 0.0160(4) 0.0117(4) 0.0155(5) -0.0017(4) 0.0005(4) 0.0001(4)
    C22 0.0153(4) 0.0149(5) 0.0183(5) -0.0006(4) -0.0010(4) 0.0010(4)
    C23 0.0174(4) 0.0152(5) 0.0202(5) 0.0019(4) 0.0030(4) 0.0025(4)
    C24 0.0242(5) 0.0155(5) 0.0179(5) 0.0024(4) 0.0016(4) 0.0011(4)
    C25 0.0213(5) 0.0174(5) 0.0169(5) -0.0002(4) -0.0024(4) -0.0003(4)
    C26 0.0168(4) 0.0172(5) 0.0181(5) -0.0003(4) -0.0012(4) 0.0000(4)
    C27 0.0292(6) 0.0262(6) 0.0193(6) 0.0086(5) -0.0002(5) 0.0010(5)
    C28 0.0411(8) 0.0499(9) 0.0187(6) 0.0187(7) 0.0034(5) 0.0016(6)
    C29 0.0127(4) 0.0155(5) 0.0155(5) -0.0011(3) -0.0005(3) -0.0002(4)
    C30 0.0143(4) 0.0139(5) 0.0182(5) -0.0015(3) 0.0000(4) -0.0024(4)
    C31 0.0158(4) 0.0204(5) 0.0226(6) -0.0050(4) 0.0000(4) -0.0014(4)
    C32 0.0133(4) 0.0304(6) 0.0214(6) -0.0006(4) 0.0005(4) -0.0038(5)
    C33 0.0187(5) 0.0241(6) 0.0221(6) 0.0035(4) -0.0012(4) -0.0059(4)
    C34 0.0195(5) 0.0155(5) 0.0212(5) 0.0010(4) -0.0011(4) -0.0039(4)
    C35 0.0133(4) 0.0158(5) 0.0173(5) -0.0024(4) -0.0004(4) -0.0030(4)
    C36 0.0178(4) 0.0175(5) 0.0182(5) -0.0029(4) 0.0008(4) -0.0012(4)
    C37 0.0163(4) 0.0206(5) 0.0278(6) -0.0059(4) 0.0031(4) -0.0064(5)
    C38 0.0139(4) 0.0279(6) 0.0246(6) -0.0021(4) -0.0017(4) -0.0103(5)
    C39 0.0208(5) 0.0287(6) 0.0176(5) 0.0009(4) -0.0026(4) -0.0027(5)
    C40 0.0201(5) 0.0206(5) 0.0185(5) -0.0021(4) -0.0003(4) 0.0000(4)
_geom_special_details
;
 Bond distances, angles etc. have been calculated using the
 rounded fractional coordinates. All su's are estimated
 from the variances of the (full) variance-covariance matrix.
 The cell esds are taken into account in the estimation of
 distances, angles and torsion angles
;
loop_
    _geom_bond_atom_site_label_1
    _geom_bond_atom_site_label_2
    _geom_bond_site_symmetry_1
    _geom_bond_site_symmetry_2
    _geom_bond_distance
    _geom_bond_publ_flag
    N1 C1 . . 1.4064(15) no
    N1 C9 . . 1.4300(15) no
    N1 C15 . . 1.4218(14) no
    N2 C35 . . 1.4301(15) no
    N2 C21 . . 1.4064(15) no
    N2 C29 . . 1.4249(14) no
    C1 C2 . . 1.4025(15) no
    C1 C6 . . 1.4045(14) no
    C2 C3 . . 1.3880(16) no
    C3 C4 . . 1.4048(15) no
    C4 C7 . . 1.4388(16) no
    C4 C5 . . 1.4015(16) no
    C5 C6 . . 1.3890(16) no
    C7 C8 . . 1.1946(18) no
    C9 C14 . . 1.3962(16) no
    C9 C10 . . 1.3937(16) no
    C10 C11 . . 1.3941(17) no
    C11 C12 . . 1.3925(19) no
    C12 C13 . . 1.3859(18) no
    C13 C14 . . 1.3938(17) no
    C15 C20 . . 1.3982(15) no
    C15 C16 . . 1.3982(15) no
    C16 C17 . . 1.3968(16) no
    C17 C18 . . 1.3897(17) no
    C18 C19 . . 1.3929(17) no
    C19 C20 . . 1.3914(16) no
    C2 H2 . . 0.9500 no
    C3 H3 . . 0.9500 no
    C5 H5 . . 0.9500 no
    C6 H6 . . 0.9500 no
    C8 H8 . . 0.9500 no
    C10 H10 . . 0.9500 no
    C11 H11 . . 0.9500 no
    C12 H12 . . 0.9500 no
    C13 H13 . . 0.9500 no
    C14 H14 . . 0.9500 no
    C16 H16 . . 0.9500 no
    C17 H17 . . 0.9500 no
    C18 H18 . . 0.9500 no
    C19 H19 . . 0.9500 no
    C20 H20 . . 0.9500 no
    C21 C22 . . 1.4039(15) no
    C21 C26 . . 1.4052(16) no
    C22 C23 . . 1.3873(16) no
    C23 C24 . . 1.4044(16) no
    C24 C25 . . 1.4056(17) no
    C24 C27 . . 1.4332(18) no
    C25 C26 . . 1.3827(16) no
    C27 C28 . . 1.196(2) no
    C29 C30 . . 1.3991(15) no
    C29 C34 . . 1.3954(16) no
    C30 C31 . . 1.3937(15) no
    C31 C32 . . 1.3933(18) no
    C32 C33 . . 1.3862(19) no
    C33 C34 . . 1.3948(17) no
    C35 C36 . . 1.3956(16) no
    C35 C40 . . 1.4014(18) no
    C36 C37 . . 1.3900(17) no
    C37 C38 . . 1.3955(19) no
    C38 C39 . . 1.3871(19) no
    C39 C40 . . 1.3921(18) no
    C22 H22 . . 0.9500 no
    C23 H23 . . 0.9500 no
    C25 H25 . . 0.9500 no
    C26 H26 . . 0.9500 no
    C28 H28 . . 0.9500 no
    C30 H30 . . 0.9500 no
    C31 H31 . . 0.9500 no
    C32 H32 . . 0.9500 no
    C33 H33 . . 0.9500 no
    C34 H34 . . 0.9500 no
    C36 H36 . . 0.9500 no
    C37 H37 . . 0.9500 no
    C38 H38 . . 0.9500 no
    C39 H39 . . 0.9500 no
    C40 H40 . . 0.9500 no
loop_
    _geom_angle_atom_site_label_1
    _geom_angle_atom_site_label_2
    _geom_angle_atom_site_label_3
    _geom_angle_site_symmetry_1
    _geom_angle_site_symmetry_2
    _geom_angle_site_symmetry_3
    _geom_angle
    _geom_angle_publ_flag
    C1 N1 C9 . . . 119.47(9) no
    C1 N1 C15 . . . 122.22(9) no
    C9 N1 C15 . . . 118.30(9) no
    C21 N2 C29 . . . 122.84(9) no
    C21 N2 C35 . . . 119.27(9) no
    C29 N2 C35 . . . 117.89(9) no
    N1 C1 C2 . . . 121.02(9) no
    N1 C1 C6 . . . 120.38(10) no
    C2 C1 C6 . . . 118.60(10) no
    C1 C2 C3 . . . 120.71(9) no
    C2 C3 C4 . . . 120.75(10) no
    C3 C4 C7 . . . 120.58(10) no
    C3 C4 C5 . . . 118.43(10) no
    C5 C4 C7 . . . 120.99(10) no
    C4 C5 C6 . . . 120.91(10) no
    C1 C6 C5 . . . 120.54(10) no
    C4 C7 C8 . . . 178.53(13) no
    C10 C9 C14 . . . 119.96(10) no
    N1 C9 C14 . . . 119.97(10) no
    N1 C9 C10 . . . 120.07(10) no
    C9 C10 C11 . . . 119.76(11) no
    C10 C11 C12 . . . 120.19(11) no
    C11 C12 C13 . . . 119.99(12) no
    C12 C13 C14 . . . 120.18(12) no
    C9 C14 C13 . . . 119.88(11) no
    C16 C15 C20 . . . 119.20(10) no
    N1 C15 C16 . . . 120.88(10) no
    N1 C15 C20 . . . 119.91(9) no
    C15 C16 C17 . . . 120.07(10) no
    C16 C17 C18 . . . 120.84(10) no
    C17 C18 C19 . . . 118.78(10) no
    C18 C19 C20 . . . 121.09(11) no
    C15 C20 C19 . . . 120.01(10) no
    C1 C2 H2 . . . 120.00 no
    C3 C2 H2 . . . 120.00 no
    C4 C3 H3 . . . 120.00 no
    C2 C3 H3 . . . 120.00 no
    C4 C5 H5 . . . 120.00 no
    C6 C5 H5 . . . 120.00 no
    C1 C6 H6 . . . 120.00 no
    C5 C6 H6 . . . 120.00 no
    C7 C8 H8 . . . 180.00 no
    C11 C10 H10 . . . 120.00 no
    C9 C10 H10 . . . 120.00 no
    C10 C11 H11 . . . 120.00 no
    C12 C11 H11 . . . 120.00 no
    C11 C12 H12 . . . 120.00 no
    C13 C12 H12 . . . 120.00 no
    C14 C13 H13 . . . 120.00 no
    C12 C13 H13 . . . 120.00 no
    C13 C14 H14 . . . 120.00 no
    C9 C14 H14 . . . 120.00 no
    C15 C16 H16 . . . 120.00 no
    C17 C16 H16 . . . 120.00 no
    C16 C17 H17 . . . 120.00 no
    C18 C17 H17 . . . 120.00 no
    C19 C18 H18 . . . 121.00 no
    C17 C18 H18 . . . 121.00 no
    C18 C19 H19 . . . 119.00 no
    C20 C19 H19 . . . 120.00 no
    C15 C20 H20 . . . 120.00 no
    C19 C20 H20 . . . 120.00 no
    N2 C21 C22 . . . 119.97(10) no
    N2 C21 C26 . . . 121.64(10) no
    C22 C21 C26 . . . 118.39(10) no
    C21 C22 C23 . . . 120.71(10) no
    C22 C23 C24 . . . 120.93(10) no
    C23 C24 C25 . . . 118.15(10) no
    C23 C24 C27 . . . 120.53(11) no
    C25 C24 C27 . . . 121.28(11) no
    C24 C25 C26 . . . 121.00(11) no
    C21 C26 C25 . . . 120.80(10) no
    C24 C27 C28 . . . 177.63(15) no
    N2 C29 C30 . . . 121.36(9) no
    N2 C29 C34 . . . 119.50(9) no
    C30 C29 C34 . . . 119.14(10) no
    C29 C30 C31 . . . 120.07(10) no
    C30 C31 C32 . . . 120.57(11) no
    C31 C32 C33 . . . 119.37(11) no
    C32 C33 C34 . . . 120.47(12) no
    C29 C34 C33 . . . 120.38(11) no
    N2 C35 C36 . . . 120.41(10) no
    N2 C35 C40 . . . 119.84(10) no
    C36 C35 C40 . . . 119.75(10) no
    C35 C36 C37 . . . 120.01(11) no
    C36 C37 C38 . . . 120.29(11) no
    C37 C38 C39 . . . 119.69(12) no
    C38 C39 C40 . . . 120.56(12) no
    C35 C40 C39 . . . 119.70(11) no
    C21 C22 H22 . . . 120.00 no
    C23 C22 H22 . . . 120.00 no
    C22 C23 H23 . . . 120.00 no
    C24 C23 H23 . . . 120.00 no
    C24 C25 H25 . . . 120.00 no
    C26 C25 H25 . . . 119.00 no
    C21 C26 H26 . . . 120.00 no
    C25 C26 H26 . . . 120.00 no
    C27 C28 H28 . . . 180.00 no
    C29 C30 H30 . . . 120.00 no
    C31 C30 H30 . . . 120.00 no
    C30 C31 H31 . . . 120.00 no
    C32 C31 H31 . . . 120.00 no
    C31 C32 H32 . . . 120.00 no
    C33 C32 H32 . . . 120.00 no
    C32 C33 H33 . . . 120.00 no
    C34 C33 H33 . . . 120.00 no
    C29 C34 H34 . . . 120.00 no
    C33 C34 H34 . . . 120.00 no
    C35 C36 H36 . . . 120.00 no
    C37 C36 H36 . . . 120.00 no
    C36 C37 H37 . . . 120.00 no
    C38 C37 H37 . . . 120.00 no
    C37 C38 H38 . . . 120.00 no
    C39 C38 H38 . . . 120.00 no
    C38 C39 H39 . . . 120.00 no
    C40 C39 H39 . . . 120.00 no
    C35 C40 H40 . . . 120.00 no
    C39 C40 H40 . . . 120.00 no
loop_
    _geom_torsion_atom_site_label_1
    _geom_torsion_atom_site_label_2
    _geom_torsion_atom_site_label_3
    _geom_torsion_atom_site_label_4
    _geom_torsion_site_symmetry_1
    _geom_torsion_site_symmetry_2
    _geom_torsion_site_symmetry_3
    _geom_torsion_site_symmetry_4
    _geom_torsion
    _geom_torsion_publ_flag
    C9 N1 C1 C2 . . . . 152.80(10) no
    C15 N1 C1 C2 . . . . -28.48(15) no
    C9 N1 C1 C6 . . . . -27.76(15) no
    C15 N1 C1 C6 . . . . 150.96(10) no
    C1 N1 C15 C16 . . . . -34.25(16) no
    C9 N1 C15 C16 . . . . 144.49(11) no
    C1 N1 C15 C20 . . . . 146.66(11) no
    C1 N1 C9 C10 . . . . -53.62(15) no
    C15 N1 C9 C10 . . . . 127.61(11) no
    C1 N1 C9 C14 . . . . 127.04(11) no
    C15 N1 C9 C14 . . . . -51.73(14) no
    C9 N1 C15 C20 . . . . -34.61(15) no
    C29 N2 C35 C40 . . . . -56.40(14) no
    C21 N2 C29 C30 . . . . -39.77(16) no
    C29 N2 C21 C22 . . . . 157.71(10) no
    C21 N2 C35 C40 . . . . 123.98(11) no
    C29 N2 C21 C26 . . . . -22.42(16) no
    C35 N2 C21 C26 . . . . 157.17(10) no
    C21 N2 C35 C36 . . . . -55.59(15) no
    C29 N2 C35 C36 . . . . 124.03(11) no
    C21 N2 C29 C34 . . . . 140.89(12) no
    C35 N2 C29 C34 . . . . -38.72(15) no
    C35 N2 C21 C22 . . . . -22.70(15) no
    C35 N2 C29 C30 . . . . 140.63(11) no
    N1 C1 C6 C5 . . . . -176.97(10) no
    C2 C1 C6 C5 . . . . 2.48(15) no
    C6 C1 C2 C3 . . . . -2.65(15) no
    N1 C1 C2 C3 . . . . 176.81(10) no
    C1 C2 C3 C4 . . . . 0.49(17) no
    C2 C3 C4 C7 . . . . -177.22(10) no
    C2 C3 C4 C5 . . . . 1.85(16) no
    C7 C4 C5 C6 . . . . 177.05(10) no
    C3 C4 C5 C6 . . . . -2.01(16) no
    C4 C5 C6 C1 . . . . -0.16(17) no
    C10 C9 C14 C13 . . . . -1.45(17) no
    N1 C9 C14 C13 . . . . 177.89(10) no
    N1 C9 C10 C11 . . . . -179.53(10) no
    C14 C9 C10 C11 . . . . -0.19(17) no
    C9 C10 C11 C12 . . . . 1.86(18) no
    C10 C11 C12 C13 . . . . -1.89(18) no
    C11 C12 C13 C14 . . . . 0.24(18) no
    C12 C13 C14 C9 . . . . 1.42(18) no
    N1 C15 C16 C17 . . . . 179.51(10) no
    N1 C15 C20 C19 . . . . 179.36(11) no
    C20 C15 C16 C17 . . . . -1.39(17) no
    C16 C15 C20 C19 . . . . 0.25(17) no
    C15 C16 C17 C18 . . . . 1.37(17) no
    C16 C17 C18 C19 . . . . -0.19(17) no
    C17 C18 C19 C20 . . . . -0.97(18) no
    C18 C19 C20 C15 . . . . 0.94(18) no
    N2 C21 C22 C23 . . . . 179.24(10) no
    N2 C21 C26 C25 . . . . -178.96(11) no
    C22 C21 C26 C25 . . . . 0.91(17) no
    C26 C21 C22 C23 . . . . -0.63(17) no
    C21 C22 C23 C24 . . . . -0.25(18) no
    C22 C23 C24 C27 . . . . -176.87(12) no
    C22 C23 C24 C25 . . . . 0.84(17) no
    C27 C24 C25 C26 . . . . 177.14(12) no
    C23 C24 C25 C26 . . . . -0.56(17) no
    C24 C25 C26 C21 . . . . -0.32(18) no
    N2 C29 C30 C31 . . . . 180.00(11) no
    C34 C29 C30 C31 . . . . -0.66(17) no
    N2 C29 C34 C33 . . . . 179.65(11) no
    C30 C29 C34 C33 . . . . 0.29(18) no
    C29 C30 C31 C32 . . . . 0.61(19) no
    C30 C31 C32 C33 . . . . -0.2(2) no
    C31 C32 C33 C34 . . . . -0.2(2) no
    C32 C33 C34 C29 . . . . 0.1(2) no
    N2 C35 C36 C37 . . . . 178.62(10) no
    C40 C35 C36 C37 . . . . -0.95(17) no
    N2 C35 C40 C39 . . . . -179.21(10) no
    C36 C35 C40 C39 . . . . 0.37(17) no
    C35 C36 C37 C38 . . . . 0.58(18) no
    C36 C37 C38 C39 . . . . 0.38(18) no
    C37 C38 C39 C40 . . . . -0.97(19) no
    C38 C39 C40 C35 . . . . 0.60(18) no
loop_
    _geom_hbond_atom_site_label_D
    _geom_hbond_atom_site_label_H
    _geom_hbond_atom_site_label_A
    _geom_hbond_site_symmetry_A
    _geom_hbond_distance_DH
    _geom_hbond_distance_HA
    _geom_hbond_distance_DA
    _geom_hbond_angle_DHA
    _geom_hbond_publ_flag
    C2 H2 Cg6 1_555 0.95 2.80 3.5375(12) 136 yes
    C8 H8 Cg3 2_755 0.95 2.66 3.5938(15) 166 yes
    C12 H12 Cg5 3_754 0.95 2.77 3.6064(15) 148 yes
    C20 H20 Cg4 3_654 0.95 2.72 3.5647(12) 148 yes
    C28 H28 Cg5 3_655 0.95 2.92 3.5494(17) 124 yes
    C34 H34 Cg1 1_555 0.95 2.88 3.6659(13) 141 yes
data_global
_journal_date_recd_electronic     2013-10-16
_journal_date_accepted     2013-10-22
_journal_name_full     'Acta Crystallographica, Section E'
_journal_year     2013
_journal_volume     69
_journal_issue     11
_journal_page_first     o1722
_journal_page_last     o1722
_journal_paper_category     QO
_journal_paper_doi     10.1107/S1600536813029036
_journal_coeditor_code     SU2660
_publ_contact_author_name     'Wang, Wan-Qiang'
_publ_contact_author_address
;
College of Chemical Engineering and Food Science,
Hubei University of Arts and Science, Xiangyang 441053,
People's Republic of China
;
_publ_contact_author_email     wqwang2008@163.com
_publ_contact_author_fax     ?
_publ_contact_author_phone     ?
_publ_section_title
;
4-Ethynyl-<i>N</i>,<i>N</i>-diphenylaniline
;
loop_
    _publ_author_name
    _publ_author_address
    'Wang, Wan-Qiang'
;
College of Chemical Engineering and Food Science,
Hubei University of Arts and Science, Xiangyang 441053,
People's Republic of China
;
_publ_section_synopsis     .
