# Supplementary material for: 4-Ethynyl-N,N-di­phenyl­aniline
Source: Acta Crystallogr Sect E Struct Rep Online. 2013 Oct 31;69(Pt 11):o1722. doi: 10.1107/S1600536813029036 (PMC3884368; doi:10.1107/S1600536813029036)
Supplement: Supplementary file 2 [file e-69-o1722-Isup2.hkl]

# 
# h,k,l, Fc-squared, Fo-squared, sigma(Fo-squared) and status flag 
# 
data_I
_shelx_title ' mo_130926C_0m in Pca2(1)' 
_shelx_refln_list_code          4 
_shelx_F_calc_maximum      204.44 
_exptl_crystal_F_000      1136.00 
_reflns_d_resolution_high  0.7108 
 
loop_ 
 _symmetry_equiv_pos_as_xyz 
 'x, y, z' 
 '-x, -y, z+1/2' 
 'x+1/2, -y, z' 
 '-x+1/2, y, z+1/2' 
 
_cell_length_a     9.0532 
_cell_length_b    16.8067 
_cell_length_c    19.2508 
_cell_angle_alpha  90.000 
_cell_angle_beta   90.000 
_cell_angle_gamma  90.000 
 
_shelx_F_squared_multiplier     1.000 
 
loop_ 
 _refln_index_h 
 _refln_index_k 
 _refln_index_l 
 _refln_F_squared_calc 
 _refln_F_squared_meas 
 _refln_F_squared_sigma 
 _refln_observed_status 
   2   0 -26      460.98      589.77     17.71 o 
   2   1 -26        9.03        9.49      5.06 o 
   3   1 -26       44.23       46.49      7.27 o 
   2   2 -26      199.10      222.94     12.33 o 
   3   2 -26       71.02       74.63      8.85 o 
   3   3 -26       23.16       16.76      5.69 o 
   2   4 -26       83.23       82.85      8.85 o 
   0   5 -26      328.06      403.83     15.50 o 
   1   5 -26      108.80      127.76     10.12 o 
   2   5 -26      111.99      118.59     10.12 o 
   0   6 -26        0.40        3.48      5.06 o 
   1   6 -26        5.34        5.11      3.68 o 
   2   0 -25       92.03       97.08      8.54 o 
   4   0 -25      127.04      117.32      9.49 o 
   2   1 -25        8.40       11.65      4.11 o 
   3   1 -25      194.41      201.12     11.38 o 
   4   1 -25       84.00       87.60      8.85 o 
   3   2 -25      123.67      114.79      9.49 o 
   4   2 -25       14.09       14.55      5.69 o 
   2   3 -25       95.64       85.38      8.54 o 
   3   3 -25       13.35       15.30      3.16 o 
   4   3 -25      111.19      107.24      5.47 o 
   1   4 -25      351.89      395.61     14.55 o 
   2   4 -25       48.20       52.49      7.27 o 
   3   4 -25        8.24       11.52      3.09 o 
   4   4 -25      147.76      138.62      9.96 o 
   1   5 -25       43.12       46.34      5.14 o 
   2   5 -25       94.84      105.96     10.12 o 
   3   5 -25      187.46      178.23     10.17 o 
   4   5 -25       21.04       19.59      3.59 o 
   1   6 -25       33.00       36.51      4.80 o 
   2   6 -25       11.83       10.12      5.38 o 
   3   6 -25       53.15       47.08      4.30 o 
   1   7 -25       92.21      105.56      6.80 o 
   2   7 -25      144.88      154.95     11.07 o 
   3   7 -25       51.94       48.58      5.48 o 
   1   8 -25       84.30       94.77      6.82 o 
   2   8 -25       21.52       22.14      6.01 o 
   2   0 -24      239.84      226.11     11.07 o 
   4   0 -24      136.53      165.07     10.44 o 
   2   1 -24        6.40        2.53      4.11 o 
   3   1 -24        6.97        3.24      3.01 o 
   4   1 -24       28.44       25.99      3.44 o 
   5   1 -24       43.84       48.24      4.14 o 
   2   2 -24       58.80       54.71      6.96 o 
   3   2 -24       63.79       60.78      5.37 o 
   4   2 -24       72.56       82.39      6.04 o 
   5   2 -24      243.58      291.03     14.86 o 
   0   3 -24        4.00        7.27      4.43 o 
   1   3 -24       23.95       28.14      5.69 o 
   2   3 -24       45.04       47.75      6.64 o 
   3   3 -24      193.46      206.69     15.24 o 
   4   3 -24       58.27       56.42      4.50 o 
   5   3 -24        8.56       12.50      3.91 o 
   0   4 -24       83.54       98.98      8.85 o 
   1   4 -24      255.70      315.71      9.17 o 
   2   4 -24       18.94       20.24      5.38 o 
   3   4 -24      228.90      215.49     16.96 o 
   4   4 -24      233.90      242.79     19.17 o 
   5   4 -24      180.53      168.77      8.03 o 
   0   5 -24       22.91       21.82      5.69 o 
   1   5 -24        3.87        7.41      3.46 o 
   2   5 -24      430.03      455.06     15.81 o 
   3   5 -24      402.80      389.70     21.59 o 
   4   5 -24       80.90       70.49      7.16 o 
   5   5 -24       43.74       48.60      4.50 o 
   0   6 -24      143.94      158.43     10.75 o 
   1   6 -24      266.52      294.66      9.28 o 
   2   6 -24      132.80      140.09      9.80 o 
   3   6 -24       48.47       42.85      4.13 o 
   4   6 -24       28.10       32.61      3.80 o 
   0   7 -24       42.17       49.65      7.59 o 
   1   7 -24        6.62        5.85      3.46 o 
   2   7 -24       42.11       34.15      6.32 o 
   3   7 -24       19.35       22.56      3.46 o 
   4   7 -24      212.13      214.04     11.04 o 
   0   8 -24      215.39      225.79     12.65 o 
   1   8 -24       22.42       18.98      4.25 o 
   2   8 -24       81.55       88.54      9.17 o 
   3   8 -24       21.47       18.98      3.50 o 
   4   8 -24       69.41       81.41      5.41 o 
   0   9 -24       52.15       53.13      7.91 o 
   1   9 -24        6.65        5.01      3.56 o 
   2   9 -24      140.19      156.85     11.07 o 
   3   9 -24      136.58      154.10     10.11 o 
   0  10 -24       44.45       41.74      7.27 o 
   1  10 -24      133.94      139.44      7.49 o 
   2  10 -24       12.91       21.19      6.32 o 
   4   0 -23      387.18      423.65     10.29 o 
   6   0 -23      148.42      147.79      7.38 o 
   2   1 -23        8.35       10.34      3.01 o 
   3   1 -23      172.85      191.47      6.02 o 
   4   1 -23      329.18      361.51      7.97 o 
   5   1 -23       37.11       43.55      3.89 o 
   6   1 -23      100.85      109.00      5.35 o 
   1   2 -23       27.64       24.35      5.38 o 
   2   2 -23       51.93       62.11      5.03 o 
   3   2 -23      384.82      404.41      8.15 o 
   4   2 -23       96.80       91.77      4.92 o 
   5   2 -23       12.43       13.07      3.04 o 
   6   2 -23       20.73       18.37      4.25 o 
   1   3 -23       18.31       27.05      3.91 o 
   2   3 -23       30.26       32.68      4.43 o 
   3   3 -23      147.62      145.05     12.77 o 
   4   3 -23       76.96       92.77      5.92 o 
   5   3 -23       42.61       50.92      5.25 o 
   6   3 -23       93.57      104.38      6.70 o 
   1   4 -23       74.20       77.37      5.59 o 
   2   4 -23        0.99        5.35      3.01 o 
   3   4 -23       44.22       42.49      4.52 o 
   4   4 -23      151.40      141.35     11.40 o 
   5   4 -23       47.73       51.30      7.02 o 
   6   4 -23       19.03       17.23      3.47 o 
   1   5 -23       18.26       23.18      3.91 o 
   2   5 -23       34.63       32.29      4.27 o 
   3   5 -23       50.88       43.15      3.88 o 
   4   5 -23      159.15      149.74      9.80 o 
   5   5 -23       58.79       48.43      4.32 o 
   6   5 -23       17.51       20.56      3.64 o 
   1   6 -23      138.21      153.91      7.15 o 
   2   6 -23       90.53       74.97      7.75 o 
   3   6 -23       61.57       59.94      4.37 o 
   4   6 -23      104.74      113.53      7.98 o 
   5   6 -23        0.26        1.58      2.80 o 
   1   7 -23       83.10       97.88      6.48 o 
   2   7 -23       33.37       31.76      7.91 o 
   3   7 -23       57.25       59.66      5.99 o 
   4   7 -23      386.15      364.50     23.73 o 
   5   7 -23       71.55       70.92      5.04 o 
   1   8 -23      106.77      113.21      9.17 o 
   2   8 -23       17.35       19.76      4.90 o 
   3   8 -23       99.73      106.00      5.53 o 
   4   8 -23      196.46      197.46     11.89 o 
   5   8 -23       54.46       61.18      7.41 o 
   1   9 -23       10.36       14.23      5.38 o 
   2   9 -23       11.03        6.60      3.46 o 
   3   9 -23       25.40       29.97      3.77 o 
   4   9 -23      127.82      130.96      6.72 o 
   1  10 -23      130.19      141.36     10.75 o 
   2  10 -23       93.01       96.84      7.59 o 
   3  10 -23      158.88      150.71      7.56 o 
   4  10 -23       42.96       47.94      4.49 o 
   1  11 -23       17.38       19.29      6.01 o 
   2  11 -23       31.83       25.72      4.68 o 
   3  11 -23       25.92       30.26      3.95 o 
   1  12 -23       42.65       47.75      7.59 o 
   2   0 -22     1037.46     1183.34     20.56 o 
   4   0 -22       12.70       20.88      3.80 o 
   6   0 -22      174.64      191.53      7.83 o 
   0   1 -22      148.84      158.12      8.54 o 
   1   1 -22       36.87       28.78      5.06 o 
   2   1 -22       34.73       32.62      3.91 o 
   3   1 -22      365.67      387.58      7.72 o 
   4   1 -22      120.51      132.85      5.29 o 
   5   1 -22      303.48      301.29      6.36 o 
   6   1 -22        3.31        2.72      2.25 o 
   7   1 -22       39.61       38.38      3.52 o 
   0   2 -22        2.19        0.32      3.48 o 
   1   2 -22        1.45        1.75      2.56 o 
   2   2 -22      230.18      218.42      7.16 o 
   3   2 -22       18.72       24.70      3.09 o 
   4   2 -22       60.00       58.53      4.78 o 
   5   2 -22       13.79       12.90      2.91 o 
   6   2 -22       29.07       33.78      3.69 o 
   7   2 -22      173.51      209.54      6.88 o 
   0   3 -22      197.24      222.31     10.44 o 
   1   3 -22      143.07      140.57      6.26 o 
   2   3 -22       78.49       81.26      6.96 o 
   3   3 -22       69.60       70.90      5.25 o 
   4   3 -22      134.10      153.20      7.04 o 
   5   3 -22      190.14      192.22      7.60 o 
   6   3 -22       18.46       10.51      3.46 o 
   7   3 -22       95.32      105.28      7.04 o 
   0   4 -22       74.76       79.69      7.91 o 
   1   4 -22       15.08        9.01      3.01 o 
   2   4 -22        7.24        4.90      2.91 o 
   3   4 -22        9.24        7.79      2.67 o 
   4   4 -22      137.71      134.51     10.78 o 
   5   4 -22       72.20       66.72      4.74 o 
   6   4 -22       74.66       64.21      4.74 o 
   7   4 -22       42.34       42.43      4.37 o 
   0   5 -22       35.49       32.26      5.69 o 
   1   5 -22        0.76        6.32      4.11 o 
   2   5 -22       93.62       78.30     15.97 o 
   3   5 -22       11.56       12.35      2.78 o 
   4   5 -22       42.83       49.45      4.01 o 
   5   5 -22      335.60      338.12     28.76 o 
   6   5 -22       19.60       16.46      3.34 o 
   0   6 -22       62.22       62.30      7.27 o 
   1   6 -22      104.56      107.84      8.85 o 
   2   6 -22      106.95       96.62      9.49 o 
   3   6 -22      133.05      135.51      9.95 o 
   4   6 -22       17.67       15.77      3.59 o 
   5   6 -22      108.11      102.99      5.29 o 
   6   6 -22        3.23        1.48      2.73 o 
   0   7 -22      651.05      671.04     18.03 o 
   1   7 -22       16.04       20.24      5.38 o 
   2   7 -22       47.05       44.96      4.68 o 
   3   7 -22       76.41       76.19      4.68 o 
   4   7 -22      254.78      249.21     16.24 o 
   5   7 -22      230.39      234.52     13.45 o 
   6   7 -22       32.55       36.51      4.01 o 
   0   8 -22       21.09       27.20      5.69 o 
   1   8 -22        2.53        5.06      4.74 o 
   2   8 -22      190.38      183.73     16.44 o 
   3   8 -22      156.74      168.66      7.05 o 
   4   8 -22      159.47      146.24      6.03 o 
   5   8 -22       40.93       37.31      4.01 o 
   6   8 -22      129.86      133.02      6.44 o 
   0   9 -22      731.30      733.66     19.92 o 
   1   9 -22      166.43      187.84     11.38 o 
   2   9 -22       97.94       89.72      8.85 o 
   3   9 -22       78.99       77.31      4.99 o 
   4   9 -22      218.29      223.56      9.09 o 
   5   9 -22       65.74       70.53      5.14 o 
   0  10 -22       80.39       83.17      8.54 o 
   1  10 -22      113.14      107.20      9.17 o 
   2  10 -22        4.13        0.56      3.24 o 
   3  10 -22      817.29      777.84     36.62 o 
   4  10 -22      271.61      254.71      8.08 o 
   5  10 -22       10.52        9.44      3.22 o 
   0  11 -22      707.14      710.57     20.24 o 
   1  11 -22      100.36      101.51      9.80 o 
   2  11 -22       86.46       76.50      6.25 o 
   3  11 -22       32.08       30.29      3.89 o 
   4  11 -22       87.06       90.48      5.58 o 
   0  12 -22      131.61      111.95      9.80 o 
   1  12 -22        5.12        2.85      5.06 o 
   2  12 -22        7.85        7.27      3.80 o 
   3  12 -22       46.39       44.32      6.57 o 
   0  13 -22      762.55      748.52     21.82 o 
   1  13 -22      143.29      146.42     11.70 o 
   2  13 -22       57.68       63.89      6.04 o 
   2   0 -21       53.42       49.33      6.01 o 
   4   0 -21      947.07      978.06     29.73 o 
   6   0 -21      130.76      140.38      7.12 o 
   8   0 -21      462.03      511.19     18.18 o 
   1   1 -21       19.72       21.00      3.24 o 
   2   1 -21       68.60       85.19      5.69 o 
   3   1 -21      835.83      842.61     14.65 o 
   4   1 -21       61.90       60.08      3.43 o 
   5   1 -21       30.12       32.10      2.88 o 
   6   1 -21      105.79      107.55      4.38 o 
   7   1 -21       22.26       19.77      3.01 o 
   8   1 -21      271.89      304.15      7.19 o 
   1   2 -21       34.77       39.09      3.91 o 
   2   2 -21      381.05      372.19      8.61 o 
   3   2 -21       61.38       66.02      4.01 o 
   4   2 -21      260.19      261.06      9.13 o 
   5   2 -21       39.55       40.37      3.20 o 
   6   2 -21       27.72       33.53      3.11 o 
   7   2 -21       85.89      100.12      4.58 o 
   1   3 -21       91.01       84.94     17.08 o 
   2   3 -21       40.77       35.93      3.78 o 
   3   3 -21       37.21       32.86      3.16 o 
   4   3 -21       82.12       84.06      4.37 o 
   5   3 -21       18.45       17.81      2.91 o 
   6   3 -21       12.93        8.96      2.74 o 
   7   3 -21       83.05       84.51      4.99 o 
   1   4 -21       29.49       20.69      3.24 o 
   2   4 -21       51.76       37.54      8.54 o 
   3   4 -21      134.99      129.94     15.36 o 
   4   4 -21      118.68      123.49      6.48 o 
   5   4 -21       38.30       38.51      4.59 o 
   6   4 -21       87.66       95.98      6.15 o 
   7   4 -21       68.98       77.40      6.25 o 
   1   5 -21       50.89       49.20      4.32 o 
   2   5 -21       25.58       25.04      3.68 o 
   3   5 -21      207.17      200.47     16.70 o 
   4   5 -21      255.45      224.12     18.13 o 
   5   5 -21       13.62       15.21      3.09 o 
   6   5 -21        9.43        8.01      2.86 o 
   7   5 -21      203.02      223.53     21.18 o 
   1   6 -21       83.87       86.53      8.70 o 
   2   6 -21       69.09       68.89      7.12 o 
   3   6 -21      281.63      264.11     34.31 o 
   4   6 -21      158.34      139.61      7.27 o 
   5   6 -21       15.97       17.35      3.22 o 
   6   6 -21        3.56        2.32      2.74 o 
   7   6 -21       19.35       16.82      3.46 o 
   1   7 -21      157.38      149.36     15.50 o 
   2   7 -21       71.07       65.48     12.02 o 
   3   7 -21       31.68       25.76      4.01 o 
   4   7 -21      213.75      197.10     13.10 o 
   5   7 -21       36.96       34.55      4.01 o 
   6   7 -21       16.98       19.65      3.46 o 
   7   7 -21        3.43        1.90      2.92 o 
   1   8 -21       78.19       78.51      5.80 o 
   2   8 -21      131.50      119.59      8.54 o 
   3   8 -21       40.99       39.44      6.17 o 
   4   8 -21       57.52       44.44      5.10 o 
   5   8 -21      152.74      149.24      6.27 o 
   6   8 -21      299.09      268.81     16.69 o 
   1   9 -21      151.78      138.79      8.22 o 
   2   9 -21      160.00      157.80      7.24 o 
   3   9 -21      271.05      236.64     22.77 o 
   4   9 -21      220.61      196.77     16.38 o 
   5   9 -21       79.56       65.35      4.84 o 
   6   9 -21       10.56        8.35      3.07 o 
   1  10 -21       35.00       31.65      4.36 o 
   2  10 -21       55.86       50.71      5.00 o 
   3  10 -21       29.50       29.01      4.47 o 
   4  10 -21      339.59      334.21     17.38 o 
   5  10 -21      117.49      106.21      5.60 o 
   1  11 -21      199.66      193.88      7.82 o 
   2  11 -21       70.19       69.28      5.81 o 
   3  11 -21       84.86       77.51      5.11 o 
   4  11 -21       88.78       77.62      5.04 o 
   5  11 -21      115.73       96.48      5.60 o 
   1  12 -21       46.84       45.68      5.14 o 
   2  12 -21       10.10        6.80      3.58 o 
   3  12 -21       89.25       77.00      4.92 o 
   4  12 -21       11.56       12.69      3.34 o 
   1  13 -21      213.42      229.38      8.94 o 
   2  13 -21       33.02       34.47      6.96 o 
   3  13 -21       62.30       61.72      4.81 o 
   1  14 -21      110.49      101.99     11.54 o 
   2  14 -21       76.96       70.43      6.04 o 
   0   0 -20      642.44      701.72     14.55 o 
   2   0 -20      220.24      209.66      9.17 o 
   4   0 -20       85.94       87.54      5.37 o 
   6   0 -20      122.20      117.97      6.26 o 
   8   0 -20       15.04       11.37      4.01 o 
   0   1 -20       32.85       36.03      3.46 o 
   1   1 -20       61.95       58.31      3.53 o 
   2   1 -20      148.05      155.63      5.70 o 
   3   1 -20      201.64      191.05      4.70 o 
   4   1 -20       22.23       21.43      2.49 o 
   5   1 -20      159.90      153.88      4.75 o 
   6   1 -20       46.26       51.35      3.43 o 
   7   1 -20      167.61      175.19      5.33 o 
   8   1 -20       94.05      108.56      4.98 o 
   0   2 -20      225.59      197.96      9.17 o 
   1   2 -20      137.59      130.92      7.91 o 
   2   2 -20       59.99       57.29      8.22 o 
   3   2 -20      188.86      183.98      5.71 o 
   4   2 -20       86.23       88.02      4.02 o 
   5   2 -20      311.37      312.91      6.12 o 
   6   2 -20       92.63       88.71      4.06 o 
   7   2 -20       13.30       13.28      2.69 o 
   8   2 -20       28.37       31.40      3.47 o 
   0   3 -20       50.08       52.81      6.32 o 
   1   3 -20       95.57       85.00     12.97 o 
   2   3 -20      423.06      404.47      8.59 o 
   3   3 -20      125.01      125.74      4.72 o 
   4   3 -20       33.89       41.10      3.40 o 
   5   3 -20        4.89        3.48      2.06 o 
   6   3 -20       42.11       43.23      3.28 o 
   7   3 -20      394.02      463.40      7.94 o 
   8   3 -20       86.46       96.29      4.70 o 
   0   4 -20      754.45      842.76     18.03 o 
   1   4 -20      353.90      301.30     53.60 o 
   2   4 -20       35.82       32.85      2.96 o 
   3   4 -20      354.31      340.26     18.90 o 
   4   4 -20      185.46      201.59      7.27 o 
   5   4 -20        8.43        4.11      3.13 o 
   6   4 -20       25.45       17.96      3.78 o 
   7   4 -20       29.82       27.71      4.47 o 
   8   4 -20       37.75       44.24      5.37 o 
   0   5 -20       14.29       10.75      4.43 o 
   1   5 -20       93.37       86.75      8.54 o 
   2   5 -20       92.16       77.12      5.22 o 
   3   5 -20      179.43      162.45     16.13 o 
   4   5 -20       38.60       33.99      4.73 o 
   5   5 -20       40.93       38.06      3.61 o 
   6   5 -20       76.94       75.67      4.87 o 
   7   5 -20      148.30      150.28     13.03 o 
   8   5 -20      161.03      156.59     17.58 o 
   0   6 -20     1137.30     1091.63     21.19 o 
   1   6 -20      778.00      683.42     74.31 o 
   2   6 -20       53.53       54.52      6.32 o 
   3   6 -20       18.23       15.03      3.46 o 
   4   6 -20       21.40       19.90      2.97 o 
   5   6 -20      146.70      124.08      5.29 o 
   6   6 -20      167.54      169.15     13.80 o 
   7   6 -20       51.39       41.43      4.19 o 
   0   7 -20       76.95       75.26      7.59 o 
   1   7 -20      114.76      108.18      7.91 o 
   2   7 -20      588.52      510.78     60.56 o 
   3   7 -20      224.46      194.64     24.03 o 
   4   7 -20      318.62      291.72     17.93 o 
   5   7 -20       35.44       30.38      3.64 o 
   6   7 -20       41.52       29.73      3.75 o 
   7   7 -20       16.40       15.61      3.37 o 
   0   8 -20     1919.35     1974.87     29.41 o 
   1   8 -20        3.74        2.93      2.79 o 
   2   8 -20      199.68      197.10     23.56 o 
   3   8 -20       44.58       41.70      6.01 o 
   4   8 -20      339.25      315.45     22.77 o 
   5   8 -20      290.48      276.09     17.36 o 
   6   8 -20       56.26       60.53      6.68 o 
   7   8 -20       66.73       63.04      4.98 o 
   1   9 -20       36.00       35.17      4.23 o 
   2   9 -20      167.18      153.39     10.12 o 
   3   9 -20      127.21      108.52     11.54 o 
   4   9 -20       28.07       27.50      3.46 o 
   5   9 -20      189.39      179.07      6.45 o 
   6   9 -20       47.72       47.56      4.36 o 
   7   9 -20       36.22       24.43      3.71 o 
   1  10 -20      422.18      401.04     10.03 o 
   2  10 -20       43.69       36.06      4.55 o 
   3  10 -20        3.68        5.46      3.46 o 
   4  10 -20       86.47       85.24      5.04 o 
   5  10 -20      105.43       94.67      5.29 o 
   6  10 -20       21.43       16.20      3.46 o 
   1  11 -20      197.35      195.18      7.92 o 
   2  11 -20      288.20      285.34     21.50 o 
   3  11 -20      388.95      361.99     21.98 o 
   4  11 -20       93.05       84.86      8.02 o 
   5  11 -20       88.33       81.44      8.01 o 
   6  11 -20        3.88        2.37      2.98 o 
   1  12 -20      388.95      396.57     10.48 o 
   2  12 -20       57.14       52.59      5.14 o 
   3  12 -20       21.30       20.40      3.33 o 
   4  12 -20       32.20       29.80      3.71 o 
   5  12 -20      652.14      594.93     32.70 o 
   0  13 -20        8.82        7.27      4.74 o 
   1  13 -20       70.96       72.90      8.38 o 
   2  13 -20       56.09       48.56      5.25 o 
   3  13 -20       39.96       45.49      4.26 o 
   4  13 -20      350.19      336.36      8.63 o 
   0  14 -20      332.35      351.02     14.86 o 
   1  14 -20      131.94      140.82      7.60 o 
   2  14 -20        5.91        7.83      3.91 o 
   3  14 -20      130.72      132.04      6.20 o 
   4  14 -20       50.31       54.64      4.81 o 
   0  15 -20       67.03       75.90      8.85 o 
   1  15 -20      135.93      137.87      7.91 o 
   2  15 -20      313.60      303.50     10.17 o 
   2   0 -19      233.13      237.81      9.49 o 
   4   0 -19      139.26      158.40      6.15 o 
   6   0 -19       31.42       27.20      4.59 o 
   8   0 -19      223.52      228.50     12.17 o 
   1   1 -19      130.68      127.58      4.07 o 
   2   1 -19      161.78      161.99      6.01 o 
   3   1 -19       41.81       40.21      2.73 o 
   4   1 -19      137.67      142.06      4.26 o 
   5   1 -19      109.17      103.34      3.95 o 
   6   1 -19       28.56       31.02      2.85 o 
   7   1 -19      151.14      151.74      5.02 o 
   8   1 -19       81.05       84.32      4.33 o 
   9   1 -19       41.11       44.43      3.91 o 
   1   2 -19       88.82       91.58      4.68 o 
   2   2 -19       74.94       77.27      4.36 o 
   3   2 -19      818.61      776.93     12.23 o 
   4   2 -19       84.42       91.94      3.55 o 
   5   2 -19      117.97      111.67      4.07 o 
   6   2 -19      150.44      143.45      4.62 o 
   7   2 -19       18.62       26.29      2.96 o 
   8   2 -19      121.82      130.84      5.14 o 
   9   2 -19      290.65      313.66      7.47 o 
   1   3 -19       28.81       27.71      3.95 o 
   2   3 -19       66.29       60.70      4.13 o 
   3   3 -19       37.55       39.94      2.68 o 
   4   3 -19      226.86      217.17      4.90 o 
   5   3 -19      246.29      241.58      6.44 o 
   6   3 -19       93.47      102.11      4.11 o 
   7   3 -19       25.16       23.21      2.87 o 
   8   3 -19      139.36      142.33      5.18 o 
   1   4 -19      655.00      580.39     86.02 o 
   2   4 -19       98.20       93.04      6.02 o 
   3   4 -19       39.15       38.84      3.78 o 
   4   4 -19      134.06      131.37      4.91 o 
   5   4 -19        9.10        6.44      2.36 o 
   6   4 -19      110.28      107.30      4.26 o 
   7   4 -19       32.84       40.92      3.31 o 
   8   4 -19       46.87       55.31      3.87 o 
   1   5 -19      103.56       92.24     13.76 o 
   2   5 -19      364.15      304.30     35.42 o 
   3   5 -19      216.13      193.95     25.61 o 
   4   5 -19      539.64      470.27     32.04 o 
   5   5 -19        1.57        0.55      2.12 o 
   6   5 -19        5.34        3.35      2.40 o 
   7   5 -19       55.73       51.16      4.26 o 
   8   5 -19       59.97       67.71      7.54 o 
   1   6 -19      592.81      518.88     54.39 o 
   2   6 -19      329.77      287.44     24.35 o 
   3   6 -19      750.52      658.52     79.53 o 
   4   6 -19      136.51      125.89      9.98 o 
   5   6 -19       21.51       18.38      2.91 o 
   6   6 -19      107.57      103.94      9.27 o 
   7   6 -19       14.06       11.93      3.09 o 
   8   6 -19       22.92       24.24      3.64 o 
   1   7 -19      282.23      257.57     20.24 o 
   2   7 -19      340.31      282.38     31.47 o 
   3   7 -19        0.58        1.61      3.48 o 
   4   7 -19      371.61      333.85     27.82 o 
   5   7 -19       73.43       75.64      6.10 o 
   6   7 -19       40.78       35.94      3.76 o 
   7   7 -19       38.76       36.04      4.32 o 
   8   7 -19      334.80      322.11     24.03 o 
   1   8 -19      225.64      220.39     14.07 o 
   2   8 -19      138.37      138.69      7.75 o 
   3   8 -19      206.64      178.50     10.91 o 
   4   8 -19       12.32       11.22      2.66 o 
   5   8 -19       39.50       33.49      3.53 o 
   6   8 -19       38.60       39.17      3.94 o 
   7   8 -19       14.48       15.15      3.16 o 
   1   9 -19      217.92      189.54     12.81 o 
   2   9 -19      137.16      135.36     14.39 o 
   3   9 -19      493.99      450.82     42.69 o 
   4   9 -19      125.14       97.67      4.87 o 
   5   9 -19      172.45      157.82     10.73 o 
   6   9 -19       13.19        7.71      2.83 o 
   7   9 -19        2.47        3.48      2.91 o 
   1  10 -19       37.59       30.20      4.01 o 
   2  10 -19       19.44       16.14      3.95 o 
   3  10 -19      168.35      142.67     11.23 o 
   4  10 -19      173.16      161.67      6.62 o 
   5  10 -19       20.06       18.85      3.34 o 
   6  10 -19       20.15       22.07      3.53 o 
   7  10 -19      177.49      181.16      9.10 o 
   1  11 -19      287.21      286.98      9.96 o 
   2  11 -19       97.94       95.78      6.04 o 
   3  11 -19       58.86       58.52      7.59 o 
   4  11 -19      121.16      116.44      5.40 o 
   5  11 -19       38.92       36.76      3.95 o 
   6  11 -19       25.34       21.06      3.64 o 
   1  12 -19      119.27      111.66      6.25 o 
   2  12 -19       74.80       69.85      5.59 o 
   3  12 -19       68.71       53.75      5.25 o 
   4  12 -19      164.59      150.88      6.27 o 
   5  12 -19      116.98      112.80      7.03 o 
   6  12 -19       80.06       82.14      5.40 o 
   1  13 -19       26.09       26.54      4.23 o 
   2  13 -19       11.86       12.18      3.78 o 
   3  13 -19        4.42        5.52      2.80 o 
   4  13 -19        3.43        5.38      2.89 o 
   5  13 -19        6.39        6.46      3.09 o 
   1  14 -19       72.36       73.47      6.03 o 
   2  14 -19       43.83       47.15      5.37 o 
   3  14 -19      175.88      171.59      6.51 o 
   4  14 -19       93.50       76.15      5.11 o 
   5  14 -19        8.03        7.70      3.15 o 
   1  15 -19       91.00      106.43      6.82 o 
   2  15 -19        6.02        5.22      3.95 o 
   3  15 -19       26.43       28.64      3.88 o 
   4  15 -19      343.63      327.02      8.75 o 
   1  16 -19        6.05        5.17      3.78 o 
   2  16 -19       67.80       72.69      6.25 o 
   0   0 -18      143.37      152.42      7.59 o 
   2   0 -18     2791.54     2798.34     28.14 o 
   4   0 -18      100.93      106.20      5.14 o 
   6   0 -18      103.85       98.05      5.59 o 
   8   0 -18      624.01      651.58     21.66 o 
   0   1 -18     1138.40     1193.53     19.61 o 
   1   1 -18      439.57      482.74      6.67 o 
   2   1 -18        8.19       10.44      3.48 o 
   3   1 -18      337.79      330.88      5.53 o 
   4   1 -18      389.26      381.01      6.13 o 
   5   1 -18      138.04      131.83      4.23 o 
   6   1 -18       80.43       81.08      3.63 o 
   7   1 -18       33.30       35.64      3.08 o 
   8   1 -18       48.73       52.18      3.67 o 
   9   1 -18      262.94      276.19      6.95 o 
   0   2 -18        2.50        2.36      2.12 o 
   1   2 -18      343.73      339.26      5.76 o 
   2   2 -18       12.88       16.79      2.79 o 
   3   2 -18      789.17      736.61     11.41 o 
   4   2 -18       62.94       62.90      3.16 o 
   5   2 -18      119.61      122.05      4.11 o 
   6   2 -18      179.40      166.18      5.39 o 
   7   2 -18      100.46      113.64      4.42 o 
   8   2 -18      336.79      352.25      7.15 o 
   9   2 -18       29.02       29.21      3.48 o 
   0   3 -18     3007.81     2460.49    315.13 o 
   1   3 -18      558.46      580.60     14.23 o 
   2   3 -18        7.20        6.83      1.94 o 
   3   3 -18       78.56       74.44      3.15 o 
   4   3 -18       75.42       75.58      3.36 o 
   5   3 -18       70.38       62.23      3.39 o 
   6   3 -18       53.51       51.30      3.28 o 
   7   3 -18       93.10       83.59      4.07 o 
   8   3 -18       10.86       11.17      2.68 o 
   9   3 -18      327.93      326.53      9.40 o 
   0   4 -18       27.46       18.34      3.79 o 
   1   4 -18       25.32       17.57      3.95 o 
   2   4 -18      235.17      197.27     16.56 o 
   3   4 -18       11.06        9.29      2.56 o 
   4   4 -18       46.96       45.55      2.86 o 
   5   4 -18      137.05      129.64      4.14 o 
   6   4 -18       25.94       25.59      2.67 o 
   7   4 -18      106.72      115.90      4.38 o 
   8   4 -18       53.90       50.58      3.70 o 
   9   4 -18      110.86      132.91      5.37 o 
   0   5 -18      303.71      232.75      8.54 o 
   1   5 -18      992.69      886.79    102.14 o 
   2   5 -18       27.53       26.90      2.52 o 
   3   5 -18        2.80        3.03      2.35 o 
   4   5 -18       89.69       79.69      3.79 o 
   5   5 -18       58.22       50.69      3.47 o 
   6   5 -18      199.27      201.36      8.67 o 
   7   5 -18       37.20       37.37      3.23 o 
   8   5 -18       82.86       78.69      6.12 o 
   9   5 -18       12.17       17.01      3.14 o 
   0   6 -18       37.37       30.99      4.43 o 
   1   6 -18      139.35      115.99     12.02 o 
   2   6 -18      215.34      195.21     26.56 o 
   3   6 -18      429.08      357.82     41.11 o 
   4   6 -18       48.61       41.12      3.73 o 
   5   6 -18      125.71      112.31     10.35 o 
   6   6 -18       66.56       67.39      4.30 o 
   7   6 -18      539.75      477.37     44.16 o 
   8   6 -18      233.44      224.82     22.81 o 
   0   7 -18     1355.49     1208.32     18.97 o 
   1   7 -18      702.56      665.06     68.78 o 
   2   7 -18        1.27        2.21      2.43 o 
   3   7 -18      128.14      118.62     16.13 o 
   4   7 -18       71.73       56.27      3.95 o 
   5   7 -18        7.35        6.51      2.43 o 
   6   7 -18       58.11       52.38      4.01 o 
   7   7 -18       57.99       58.73      4.57 o 
   8   7 -18       83.12       75.87     10.81 o 
   0   8 -18      180.40      153.37      8.22 o 
   1   8 -18        7.89        7.88      2.88 o 
   2   8 -18      803.80      728.27     77.95 o 
   3   8 -18      292.09      238.77     27.99 o 
   4   8 -18      445.79      395.95     25.86 o 
   5   8 -18       20.95       22.75      3.16 o 
   6   8 -18       38.10       37.24      3.77 o 
   7   8 -18      146.37      167.23     11.49 o 
   8   8 -18       62.59       47.70      4.44 o 
   0   9 -18     1478.34     1376.24     21.19 o 
   1   9 -18      370.04      333.41     22.61 o 
   2   9 -18       32.01       28.70      6.48 o 
   3   9 -18      121.76      102.08      8.70 o 
   4   9 -18       85.34       75.47      4.37 o 
   5   9 -18        7.32        6.43      2.56 o 
   6   9 -18       35.90       34.57      3.77 o 
   7   9 -18       53.73       48.76      4.32 o 
   8   9 -18       49.29       44.78      4.43 o 
   0  10 -18       40.71       44.27      5.69 o 
   1  10 -18       61.01       51.69      4.58 o 
   2  10 -18       88.43       84.23      6.48 o 
   3  10 -18      537.79      462.92     48.38 o 
   4  10 -18      158.63      134.04      6.12 o 
   5  10 -18       96.49       85.55      4.79 o 
   6  10 -18       73.83       72.18      5.65 o 
   7  10 -18      571.09      542.55     27.83 o 
   0  11 -18       63.70       63.88      7.27 o 
   1  11 -18      130.51      122.71      6.15 o 
   2  11 -18      361.40      331.33     15.50 o 
   3  11 -18        2.91        1.63      2.88 o 
   4  11 -18       66.26       75.56      4.68 o 
   5  11 -18       42.06       40.52      3.89 o 
   6  11 -18        1.75        1.35      2.59 o 
   7  11 -18       22.34       22.33      3.69 o 
   0  12 -18       36.18       35.73      6.01 o 
   1  12 -18      103.84       93.81      5.59 o 
   2  12 -18       71.57       67.73      5.48 o 
   3  12 -18       93.74       84.92      9.65 o 
   4  12 -18       38.13       35.22      3.89 o 
   5  12 -18       83.49       80.53      5.05 o 
   6  12 -18       75.34       64.85      4.79 o 
   0  13 -18       32.28       39.53      6.32 o 
   1  13 -18       62.94       67.91      5.70 o 
   2  13 -18       78.39       69.05      5.70 o 
   3  13 -18       47.22       46.51      4.01 o 
   4  13 -18        5.58        1.47      2.61 o 
   5  13 -18       86.37       88.49      5.17 o 
   6  13 -18      217.74      204.82     11.13 o 
   0  14 -18       47.19       51.23      7.27 o 
   1  14 -18        1.26       -0.67      3.24 o 
   2  14 -18      343.20      327.58      9.95 o 
   3  14 -18      141.07      137.99      6.01 o 
   4  14 -18       48.86       47.64      4.37 o 
   5  14 -18       13.42       15.62      3.49 o 
   0  15 -18      215.39      261.84     12.65 o 
   1  15 -18       85.72       86.34      6.32 o 
   2  15 -18      147.01      159.40      7.71 o 
   3  15 -18        5.04        4.00      2.71 o 
   4  15 -18      147.83      171.14      6.60 o 
   5  15 -18      287.89      285.40      8.39 o 
   0  16 -18      161.51      180.25     11.70 o 
   1  16 -18       35.82       39.69      5.25 o 
   2  16 -18      226.31      216.00      8.81 o 
   3  16 -18       33.88       26.46      3.84 o 
   4  16 -18       97.71      103.90      5.90 o 
   0  17 -18       19.19       21.56      4.55 o 
   1  17 -18       55.25       56.86      6.04 o 
   2  17 -18        9.34       11.23      4.41 o 
   2   0 -17      970.94      998.66     16.76 o 
   4   0 -17      416.13      388.51     21.66 o 
   6   0 -17       78.90       84.66      5.14 o 
   8   0 -17      154.38      166.43      8.22 o 
   1   1 -17     1103.36     1100.49     11.83 o 
   2   1 -17     1343.97     1312.94     13.41 o 
   3   1 -17      231.85      198.17      4.35 o 
   4   1 -17      750.00      683.38     12.10 o 
   5   1 -17      106.91       98.17      3.67 o 
   6   1 -17       12.89        7.37      2.05 o 
   7   1 -17       27.82       27.73      2.84 o 
   8   1 -17      117.29      129.45      4.70 o 
   9   1 -17      448.35      461.82      8.22 o 
   1   2 -17       28.27       41.67     12.02 o 
   2   2 -17      171.15      156.27      5.69 o 
   3   2 -17      246.07      235.30      4.62 o 
   4   2 -17      208.98      201.57      4.58 o 
   5   2 -17      128.10      133.06      4.98 o 
   6   2 -17      338.77      325.59      6.00 o 
   7   2 -17        0.45       -1.42      1.93 o 
   8   2 -17      107.23      109.67      4.50 o 
   9   2 -17       77.85       77.56      4.46 o 
   1   3 -17     1912.41     1805.04    152.88 o 
   2   3 -17      163.16      161.66      4.33 o 
   3   3 -17      503.18      462.83     10.09 o 
   4   3 -17        6.25        4.97      1.78 o 
   5   3 -17       96.73       84.17      3.52 o 
   6   3 -17       32.69       34.94      2.85 o 
   7   3 -17       52.41       60.57      3.62 o 
   8   3 -17        4.21        1.37      2.27 o 
   9   3 -17      244.61      244.98      6.44 o 
   1   4 -17      149.78      129.58     10.57 o 
   2   4 -17       12.95        6.22      1.88 o 
   3   4 -17      179.94      186.34      4.66 o 
   4   4 -17      349.82      326.17      9.36 o 
   5   4 -17      186.53      189.92      7.44 o 
   6   4 -17      234.21      225.71      5.31 o 
   7   4 -17       77.57       81.55      3.91 o 
   8   4 -17       52.53       48.08      4.30 o 
   9   4 -17        6.25        5.97      2.72 o 
   1   5 -17      141.19      134.92      8.40 o 
   2   5 -17       78.49       52.09      6.73 o 
   3   5 -17        5.08        4.11      1.83 o 
   4   5 -17      454.25      413.90     18.31 o 
   5   5 -17       81.29       78.58      3.47 o 
   6   5 -17      144.57      142.14      4.42 o 
   7   5 -17       66.02       71.38      3.83 o 
   8   5 -17       29.53       28.60      2.76 o 
   9   5 -17       68.66       74.66      5.43 o 
   1   6 -17      434.54      358.24     25.55 o 
   2   6 -17      428.93      355.75     45.22 o 
   3   6 -17      621.67      511.56     61.98 o 
   4   6 -17        5.58        7.16      2.23 o 
   5   6 -17      226.78      188.60     12.27 o 
   6   6 -17       94.36       94.42     10.76 o 
   7   6 -17       76.02       68.08      4.86 o 
   8   6 -17       69.26       64.61      6.98 o 
   9   6 -17       34.52       28.36      3.33 o 
   1   7 -17       70.07       75.49      3.69 o 
   2   7 -17      132.99       92.16      7.75 o 
   3   7 -17      241.96      202.29     21.82 o 
   4   7 -17       56.51       51.63      3.71 o 
   5   7 -17      226.00      192.41     10.48 o 
   6   7 -17       92.12       71.90      4.44 o 
   7   7 -17        6.45       11.48      2.80 o 
   8   7 -17      127.63      119.32      7.43 o 
   9   7 -17      111.00      102.43      9.83 o 
   1   8 -17       35.34       36.58      2.96 o 
   2   8 -17      383.17      317.83     30.67 o 
   3   8 -17       24.59       23.09      3.46 o 
   4   8 -17      384.91      330.83     17.80 o 
   5   8 -17       54.85       46.17      4.03 o 
   6   8 -17       19.09       15.83      2.91 o 
   7   8 -17        1.60        2.58      2.54 o 
   8   8 -17       75.80       65.46      7.68 o 
   1   9 -17       86.37       77.65      3.95 o 
   2   9 -17       85.16       75.56      5.38 o 
   3   9 -17      659.21      574.63     34.79 o 
   4   9 -17      171.73      160.94      5.47 o 
   5   9 -17        8.81        9.28      2.61 o 
   6   9 -17       13.70       12.01      2.80 o 
   7   9 -17       17.43       21.69      3.40 o 
   8   9 -17      101.27       97.34      5.90 o 
   1  10 -17      185.63      178.67      5.29 o 
   2  10 -17      176.76      155.30      8.38 o 
   3  10 -17       43.37       35.04      4.13 o 
   4  10 -17      134.04      115.86      7.05 o 
   5  10 -17       74.35       63.08      4.26 o 
   6  10 -17      124.99      121.30      5.53 o 
   7  10 -17      134.25      129.77      7.57 o 
   8  10 -17       33.07       31.37      3.95 o 
   1  11 -17      184.96      179.68      7.24 o 
   2  11 -17      164.85      142.96      8.06 o 
   3  11 -17       83.56       68.49      5.37 o 
   4  11 -17       70.37       65.14      4.31 o 
   5  11 -17        1.69        1.13      2.36 o 
   6  11 -17       10.22       11.07      3.10 o 
   7  11 -17       37.30       37.81      4.13 o 
   1  12 -17       59.57       52.93      3.89 o 
   2  12 -17       67.92       62.47      5.37 o 
   3  12 -17       12.76       13.76      3.35 o 
   4  12 -17        1.75        1.69      2.49 o 
   5  12 -17       67.23       60.73      6.79 o 
   6  12 -17       69.92       74.53      5.99 o 
   7  12 -17       60.19       55.20      4.67 o 
   1  13 -17       13.94       13.99      3.11 o 
   2  13 -17       52.91       37.64      4.47 o 
   3  13 -17        8.73        9.53      2.67 o 
   4  13 -17      231.42      201.99      6.57 o 
   5  13 -17       13.32       14.53      3.16 o 
   6  13 -17      236.08      224.87      7.42 o 
   7  13 -17      212.53      198.81     11.65 o 
   1  14 -17        6.01        6.34      2.80 o 
   2  14 -17       22.22       24.47      4.43 o 
   3  14 -17        5.23       10.17      3.22 o 
   4  14 -17       11.57        7.44      2.89 o 
   5  14 -17       28.36       28.72      3.70 o 
   6  14 -17       29.46       32.14      4.14 o 
   1  15 -17       57.60       57.12      4.95 o 
   2  15 -17       10.15        8.96      3.56 o 
   3  15 -17      450.35      430.95      9.30 o 
   4  15 -17        5.77        8.55      3.04 o 
   5  15 -17       97.43       92.26      5.50 o 
   1  16 -17       71.61       75.94      5.16 o 
   2  16 -17      160.36      151.98      7.82 o 
   3  16 -17       93.20       92.28      5.29 o 
   4  16 -17      124.66      135.14      6.32 o 
   1  17 -17       31.68       32.89      4.03 o 
   2  17 -17       23.51       24.43      4.63 o 
   3  17 -17      128.05      118.57      5.87 o 
   1  18 -17       58.11       66.70      6.35 o 
   2  18 -17       47.11       43.72      6.17 o 
   0   0 -16     8209.63     8114.20     42.06 o 
   2   0 -16       28.09       25.93      4.11 o 
   4   0 -16     2110.97     2013.98     59.29 o 
   6   0 -16      601.21      607.77     16.92 o 
   8   0 -16       30.41       31.21      4.25 o 
  10   0 -16      683.60      699.69     21.98 o 
   0   1 -16      108.58      124.13      4.47 o 
   1   1 -16       63.00       62.79      4.59 o 
   2   1 -16      109.03      122.86      4.70 o 
   3   1 -16      561.02      583.56     10.18 o 
   4   1 -16       95.16       99.23      3.43 o 
   5   1 -16      133.85      134.54      4.03 o 
   6   1 -16      219.81      188.66      4.78 o 
   7   1 -16      474.11      456.94     10.64 o 
   8   1 -16       19.25       22.74      2.83 o 
   9   1 -16       39.00       32.67      3.44 o 
  10   1 -16       62.08       65.33      4.42 o 
   0   2 -16      659.67      684.64     11.70 o 
   1   2 -16     2424.10     2237.20    142.31 o 
   2   2 -16       79.99       83.27      4.13 o 
   3   2 -16       71.66       77.25      3.00 o 
   4   2 -16      556.78      504.86      9.08 o 
   5   2 -16     1843.28     1765.00     34.32 o 
   6   2 -16      391.79      381.85      7.35 o 
   7   2 -16        4.75        3.07      2.01 o 
   8   2 -16       11.09       11.46      2.53 o 
   9   2 -16      100.26       93.78      4.58 o 
  10   2 -16       28.67       28.54      4.20 o 
   0   3 -16      262.96      246.39     40.48 o 
   1   3 -16      693.03      673.96     35.35 o 
   2   3 -16     2794.36     2655.08     57.62 o 
   3   3 -16      569.63      551.00     11.66 o 
   4   3 -16      118.18      118.80      3.63 o 
   5   3 -16       12.98       10.34      2.05 o 
   6   3 -16       86.86       86.82      3.71 o 
   7   3 -16       16.66       13.33      2.33 o 
   8   3 -16       22.35       17.60      2.72 o 
   9   3 -16       47.85       46.67      3.79 o 
  10   3 -16       38.55       31.01      3.71 o 
   0   4 -16     1543.60     1299.08     17.39 o 
   1   4 -16     1389.10     1277.73    106.58 o 
   2   4 -16      285.16      290.10      5.15 o 
   3   4 -16      183.98      174.94      4.47 o 
   4   4 -16      103.20      102.89      3.46 o 
   5   4 -16      156.11      155.42      4.22 o 
   6   4 -16        5.45        5.85      2.06 o 
   7   4 -16       68.96       68.64      3.71 o 
   8   4 -16       78.79       76.72      4.07 o 
   9   4 -16      145.47      167.44      5.61 o 
  10   4 -16        6.05        5.14      3.49 o 
   0   5 -16      107.40       81.27      5.69 o 
   1   5 -16       23.15       14.05      2.03 o 
   2   5 -16      460.10      382.69     36.21 o 
   3   5 -16      465.69      457.08     30.18 o 
   4   5 -16      148.42      134.93      3.81 o 
   5   5 -16       28.93       28.33      2.48 o 
   6   5 -16      130.38      106.19      4.03 o 
   7   5 -16      194.96      200.27      5.29 o 
   8   5 -16       11.98       10.05      2.29 o 
   9   5 -16       31.95       27.16      2.86 o 
   0   6 -16      217.33      168.24      7.27 o 
   1   6 -16      687.24      587.70     30.13 o 
   2   6 -16       17.80       20.64      2.29 o 
   3   6 -16      451.89      383.74     30.82 o 
   4   6 -16        0.53       -0.26      1.54 o 
   5   6 -16      252.09      239.70     11.64 o 
   6   6 -16       38.51       37.65      2.94 o 
   7   6 -16       21.00       17.33      2.31 o 
   8   6 -16       83.67       77.32      6.57 o 
   9   6 -16       77.55       85.91      7.49 o 
   0   7 -16       97.57       74.63      6.01 o 
   1   7 -16      118.63      101.57      5.53 o 
   2   7 -16      323.12      246.72     26.72 o 
   3   7 -16      219.86      160.77     10.28 o 
   4   7 -16      108.89       92.77      5.92 o 
   5   7 -16       72.30       71.71      6.05 o 
   6   7 -16       36.85       31.72      3.33 o 
   7   7 -16      381.89      352.06     23.37 o 
   8   7 -16       61.44       65.75      4.29 o 
   9   7 -16       17.68       15.57      2.99 o 
   0   8 -16      790.07      668.51     14.23 o 
   1   8 -16      875.95      791.83     43.76 o 
   2   8 -16       58.92       49.70      4.23 o 
   3   8 -16       20.81       15.79      4.11 o 
   4   8 -16       47.37       39.30      3.28 o 
   5   8 -16      320.05      279.50     16.04 o 
   6   8 -16       37.20       29.65      3.21 o 
   7   8 -16       11.85       11.67      2.80 o 
   8   8 -16       80.05       67.10      4.68 o 
   9   8 -16      171.59      173.01     10.95 o 
   0   9 -16      237.31      207.13      8.85 o 
   1   9 -16        7.42        8.81      2.19 o 
   2   9 -16      487.04      378.81     21.50 o 
   3   9 -16        8.63        5.29      2.56 o 
   4   9 -16       98.43       83.75      4.26 o 
   5   9 -16       23.50       25.71      3.16 o 
   6   9 -16       98.41       92.10      8.29 o 
   7   9 -16      429.57      392.26     30.08 o 
   8   9 -16       51.58       39.43      4.13 o 
   9   9 -16       14.95       13.00      3.79 o 
   0  10 -16      685.03      665.35     15.18 o 
   1  10 -16      120.28      114.65      5.78 o 
   2  10 -16      183.08      163.99      8.22 o 
   3  10 -16       30.99       20.02      3.35 o 
   4  10 -16       69.80       57.59      3.89 o 
   5  10 -16      282.26      258.00     17.60 o 
   6  10 -16       56.44       42.98      3.83 o 
   7  10 -16      205.56      179.51     10.16 o 
   8  10 -16       38.78       35.55      4.89 o 
   0  11 -16        0.49       -0.32      3.16 o 
   1  11 -16       54.96       55.30      3.65 o 
   2  11 -16      125.92       90.77      8.70 o 
   3  11 -16      811.12      677.39     55.50 o 
   4  11 -16      209.12      182.56      8.74 o 
   5  11 -16       12.58       10.46      2.73 o 
   6  11 -16       59.50       49.96      4.13 o 
   7  11 -16      486.59      468.76     36.50 o 
   8  11 -16      115.02      111.05      8.04 o 
   0  12 -16        3.13        6.32      3.79 o 
   1  12 -16      209.65      215.60      6.39 o 
   2  12 -16       35.73       28.61      3.91 o 
   3  12 -16       53.19       37.98      4.25 o 
   4  12 -16       77.25       81.00      4.68 o 
   5  12 -16       40.17       38.06      3.65 o 
   6  12 -16      243.36      216.08     13.10 o 
   7  12 -16        9.38        7.75      3.16 o 
   0  13 -16      102.68      103.72      8.22 o 
   1  13 -16        4.49        4.44      2.49 o 
   2  13 -16        9.78        9.98      3.24 o 
   3  13 -16      154.41      143.77     19.13 o 
   4  13 -16       89.77       85.33      4.92 o 
   5  13 -16       68.18       71.12      4.68 o 
   6  13 -16      342.44      317.83     11.86 o 
   7  13 -16       82.05       99.80      5.64 o 
   0  14 -16      272.18      281.13     12.02 o 
   1  14 -16       43.59       41.39      4.98 o 
   2  14 -16        8.05        5.38      3.35 o 
   3  14 -16       85.05       84.60      4.68 o 
   4  14 -16      164.74      154.91      6.14 o 
   5  14 -16      113.07      114.61      6.45 o 
   6  14 -16        3.04        0.74      2.83 o 
   0  15 -16       38.54       37.95      6.96 o 
   1  15 -16      128.12      131.88      5.96 o 
   2  15 -16      172.76      161.15      7.59 o 
   3  15 -16       46.89       38.82      3.81 o 
   4  15 -16       80.44       71.33      5.03 o 
   5  15 -16       25.39       28.37      3.88 o 
   6  15 -16        7.88       10.51      3.28 o 
   0  16 -16       71.45       75.26      8.85 o 
   1  16 -16       83.50       90.06      8.33 o 
   2  16 -16       54.13       45.70      5.25 o 
   3  16 -16      153.27      145.79      5.99 o 
   4  16 -16       31.73       29.11      3.74 o 
   5  16 -16      126.01      125.47      6.01 o 
   0  17 -16       31.93       31.94      6.96 o 
   1  17 -16       21.02       22.41      3.62 o 
   2  17 -16        8.47        5.84      3.87 o 
   3  17 -16      139.37      129.80      5.91 o 
   4  17 -16       21.26       20.91      3.66 o 
   0  18 -16       23.74       24.67      6.96 o 
   1  18 -16      263.36      283.67     20.20 o 
   2  18 -16        6.47        1.60      3.72 o 
   3  18 -16        2.64        0.46      2.81 o 
   0  19 -16       28.57       27.43      5.00 o 
   2   0 -15      105.10      100.88      5.69 o 
   4   0 -15      377.44      330.65      7.38 o 
   6   0 -15      273.19      248.75      7.38 o 
   8   0 -15      268.91      268.28     14.07 o 
  10   0 -15       73.62       86.57      6.70 o 
   1   1 -15       88.63       83.89      3.68 o 
   2   1 -15       41.05       34.96      3.01 o 
   3   1 -15      598.84      566.73      8.90 o 
   4   1 -15      599.31      536.65     11.23 o 
   5   1 -15      935.03      878.06     14.24 o 
   6   1 -15       22.93       22.53      2.36 o 
   7   1 -15      400.22      388.03      6.64 o 
   8   1 -15      149.40      153.73      5.93 o 
   9   1 -15        1.89        1.93      2.82 o 
  10   1 -15       32.21       25.02      3.47 o 
   1   2 -15      626.40      600.31     58.86 o 
   2   2 -15      153.88      120.44     11.71 o 
   3   2 -15      109.67       97.81      3.15 o 
   4   2 -15      372.56      339.89      6.76 o 
   5   2 -15      398.54      337.27      5.57 o 
   6   2 -15      194.19      193.28      4.66 o 
   7   2 -15       64.61       68.29      3.51 o 
   8   2 -15       49.45       49.97      3.43 o 
   9   2 -15      360.92      399.01      8.01 o 
  10   2 -15        1.26       -1.66      2.59 o 
   1   3 -15       12.12       11.06      1.46 o 
   2   3 -15      384.13      333.05     14.50 o 
   3   3 -15      655.85      672.95     14.09 o 
   4   3 -15      173.39      179.14      4.10 o 
   5   3 -15       98.02      107.06      3.93 o 
   6   3 -15       69.83       71.30      3.43 o 
   7   3 -15       34.37       40.13      3.00 o 
   8   3 -15        4.27        2.25      2.21 o 
   9   3 -15       93.15       90.08      4.98 o 
  10   3 -15      216.28      241.16      6.72 o 
   1   4 -15     1610.81     1449.38     92.02 o 
   2   4 -15     1613.83     1550.93     45.64 o 
   3   4 -15      344.54      305.28      5.94 o 
   4   4 -15      715.36      658.85     10.00 o 
   5   4 -15      302.92      308.87      5.66 o 
   6   4 -15      186.97      170.10      4.57 o 
   7   4 -15      219.00      227.92      5.37 o 
   8   4 -15       66.09       58.51      3.67 o 
   9   4 -15       66.19       58.24      3.91 o 
  10   4 -15      145.68      154.10      5.81 o 
   1   5 -15      407.81      374.78     27.71 o 
   2   5 -15      608.31      570.64     22.21 o 
   3   5 -15      506.75      454.35     25.10 o 
   4   5 -15       25.50       16.04      1.97 o 
   5   5 -15      363.51      336.16      5.62 o 
   6   5 -15      422.10      430.76      9.75 o 
   7   5 -15      117.64      109.88      4.15 o 
   8   5 -15       67.48       64.91      3.83 o 
   9   5 -15       64.47       59.79      3.53 o 
  10   5 -15        9.80        7.00      2.59 o 
   1   6 -15      878.91      773.42     38.52 o 
   2   6 -15       89.17       82.01      3.74 o 
   3   6 -15      899.13      789.76     43.51 o 
   4   6 -15       32.81       31.91      2.09 o 
   5   6 -15      202.34      184.63      7.24 o 
   6   6 -15       56.36       45.59      2.71 o 
   7   6 -15      181.05      180.39      5.99 o 
   8   6 -15       46.43       46.00      3.10 o 
   9   6 -15       76.06       76.45      5.87 o 
  10   6 -15       28.86       29.41      5.14 o 
   1   7 -15      250.96      205.06     11.14 o 
   2   7 -15       17.76       14.25      2.03 o 
   3   7 -15       26.79       22.37      3.24 o 
   4   7 -15       69.11       58.61      3.76 o 
   5   7 -15      481.74      442.46     26.29 o 
   6   7 -15      204.13      189.05     10.41 o 
   7   7 -15       87.31       94.70      5.75 o 
   8   7 -15       74.64       80.96      5.34 o 
   9   7 -15       10.01       10.71      2.72 o 
   1   8 -15       22.12       19.54      2.79 o 
   2   8 -15      306.03      315.56     23.12 o 
   3   8 -15      399.51      282.15     29.25 o 
   4   8 -15      181.21      148.55      7.17 o 
   5   8 -15       18.54       15.90      2.54 o 
   6   8 -15       80.72       67.49      9.44 o 
   7   8 -15       73.58       62.65      4.26 o 
   8   8 -15      231.39      216.89     13.58 o 
   9   8 -15       22.56       20.86      3.11 o 
   1   9 -15      352.15      296.62     26.41 o 
   2   9 -15       98.57       96.03      6.81 o 
   3   9 -15      149.70      129.85     18.66 o 
   4   9 -15       85.90       63.58      7.60 o 
   5   9 -15      167.17      148.50     10.39 o 
   6   9 -15      144.07      123.53      6.51 o 
   7   9 -15       38.05       31.72      3.51 o 
   8   9 -15        4.35        5.48      2.74 o 
   9   9 -15      131.88      131.22      9.25 o 
   1  10 -15       25.10       25.46      3.24 o 
   2  10 -15      173.30      191.43     15.68 o 
   3  10 -15       99.03      111.72     14.55 o 
   4  10 -15      148.24      139.92      6.45 o 
   5  10 -15       41.95       29.69      4.17 o 
   6  10 -15      136.20      119.98      8.76 o 
   7  10 -15      334.13      300.46     14.97 o 
   8  10 -15       71.83       65.10      4.67 o 
   9  10 -15      100.28       82.91      8.66 o 
   1  11 -15      115.47      121.65     13.44 o 
   2  11 -15      166.41      146.75     18.41 o 
   3  11 -15       78.70       71.77      6.64 o 
   4  11 -15       16.53       11.04      2.60 o 
   5  11 -15       94.46       83.42      4.56 o 
   6  11 -15      166.27      137.95      9.41 o 
   7  11 -15       11.73       10.98      2.98 o 
   8  11 -15       89.93       82.73      5.23 o 
   1  12 -15      266.10      264.23     26.56 o 
   2  12 -15       14.35       17.48      3.00 o 
   3  12 -15      748.25      648.77     32.89 o 
   4  12 -15      145.01      132.90     10.16 o 
   5  12 -15        1.72        1.03      2.31 o 
   6  12 -15        5.75        5.68      2.73 o 
   7  12 -15       30.53       33.76      4.45 o 
   8  12 -15      452.54      430.01     19.69 o 
   1  13 -15       26.17       24.10      3.04 o 
   2  13 -15       24.82       18.78      2.91 o 
   3  13 -15       12.01        6.28      4.74 o 
   4  13 -15        1.54        3.41      2.41 o 
   5  13 -15      214.44      205.67      6.63 o 
   6  13 -15      222.12      199.40     11.66 o 
   7  13 -15       57.88       48.18      4.32 o 
   1  14 -15       18.30       17.91      3.04 o 
   2  14 -15       67.58       58.83      5.82 o 
   3  14 -15      251.25      247.66      6.87 o 
   4  14 -15       32.11       32.27      5.82 o 
   5  14 -15       55.12       54.02      4.24 o 
   6  14 -15       38.77       32.22      3.83 o 
   7  14 -15       86.60       79.22      5.22 o 
   1  15 -15      120.40      127.38     14.22 o 
   2  15 -15        7.61        6.43      2.78 o 
   3  15 -15       80.80       72.41      4.62 o 
   4  15 -15        9.10        9.69      2.80 o 
   5  15 -15        5.22        1.00      2.59 o 
   6  15 -15       14.29       16.32      3.40 o 
   1  16 -15       21.64       24.01      3.33 o 
   2  16 -15       89.02       97.48      6.35 o 
   3  16 -15      183.51      181.91      6.47 o 
   4  16 -15       35.92       27.60      3.69 o 
   5  16 -15       26.66       22.67      3.53 o 
   6  16 -15       88.98       87.09      5.60 o 
   1  17 -15       14.92       19.42      3.53 o 
   2  17 -15       25.08       21.15      3.52 o 
   3  17 -15       28.13       24.03      4.10 o 
   4  17 -15      111.98       94.24      5.27 o 
   5  17 -15       42.70       46.21      4.46 o 
   1  18 -15      150.97      156.05      8.39 o 
   2  18 -15      137.17      148.33      7.71 o 
   3  18 -15       55.06       55.09      4.64 o 
   4  18 -15       24.40       24.60      3.76 o 
   1  19 -15       33.63       35.21      4.32 o 
   2  19 -15       84.19       79.95      5.27 o 
   0   0 -14      152.99      166.02      6.32 o 
   2   0 -14      822.59      801.33     13.60 o 
   4   0 -14     2188.99     2104.86     43.64 o 
   6   0 -14      103.10       79.48      4.77 o 
   8   0 -14      137.22      137.88      6.64 o 
  10   0 -14       37.53       48.63      8.54 o 
   0   1 -14     2719.75     2807.82     22.14 o 
   1   1 -14        0.10       -0.34      1.44 o 
   2   1 -14       39.91       34.11      3.22 o 
   3   1 -14       80.72       84.31      2.84 o 
   4   1 -14      710.06      648.87      9.40 o 
   5   1 -14      681.65      643.66      7.27 o 
   6   1 -14        1.35        2.02      1.73 o 
   7   1 -14      145.19      149.87      4.50 o 
   8   1 -14       78.38       85.61      4.03 o 
   9   1 -14      201.98      208.55      5.77 o 
  10   1 -14      179.54      170.93      8.08 o 
   0   2 -14       74.56       83.17      4.74 o 
   1   2 -14      503.60      497.64     44.23 o 
   2   2 -14       72.27       65.40      6.72 o 
   3   2 -14      945.43      852.12     10.60 o 
   4   2 -14      327.77      331.94      5.09 o 
   5   2 -14      123.13      111.51      3.59 o 
   6   2 -14      149.34      147.55      4.22 o 
   7   2 -14      221.23      197.80      7.12 o 
   8   2 -14      668.77      652.58      8.77 o 
   9   2 -14      116.27      107.18      4.62 o 
  10   2 -14       67.57       62.54      4.27 o 
   0   3 -14     1323.04     1251.37    191.00 o 
   1   3 -14      139.57      120.77      7.27 o 
   2   3 -14       85.41       88.35      3.02 o 
   3   3 -14       18.43       18.20      1.80 o 
   4   3 -14      103.54       91.90      3.11 o 
   5   3 -14      200.13      233.54      4.72 o 
   6   3 -14      573.87      536.18      8.35 o 
   7   3 -14      242.05      227.84      6.89 o 
   8   3 -14        6.60        5.81      2.21 o 
   9   3 -14      178.58      177.37      5.53 o 
  10   3 -14       16.83       17.41      3.20 o 
   0   4 -14       72.76       76.50     14.23 o 
   1   4 -14      251.30      220.86     12.19 o 
   2   4 -14      640.89      669.49     16.07 o 
   3   4 -14     2194.92     2289.70     21.42 o 
   4   4 -14       12.33        6.34      1.60 o 
   5   4 -14      175.39      175.25      4.24 o 
   6   4 -14      697.29      635.90      7.91 o 
   7   4 -14      109.48       96.18      3.91 o 
   8   4 -14       16.11       14.40      2.49 o 
   9   4 -14       87.89       85.11      5.02 o 
  10   4 -14       74.97       83.94      4.70 o 
   0   5 -14     3160.21     2784.08    346.91 o 
   1   5 -14      687.80      585.45     40.67 o 
   2   5 -14      142.27      126.73      6.62 o 
   3   5 -14      344.03      315.72     17.90 o 
   4   5 -14      251.01      254.73      4.63 o 
   5   5 -14     1132.09     1134.52     23.32 o 
   6   5 -14      328.37      310.64      6.71 o 
   7   5 -14        7.85        6.33      2.08 o 
   8   5 -14       45.10       41.17      3.24 o 
   9   5 -14      230.51      209.48     10.96 o 
  10   5 -14      183.36      184.05     10.47 o 
   0   6 -14      277.36      216.62      7.59 o 
   1   6 -14     1000.32      854.06     47.68 o 
   2   6 -14     1453.77     1418.73     48.35 o 
   3   6 -14     1053.95      933.64     51.22 o 
   4   6 -14      349.95      323.63     16.34 o 
   5   6 -14      121.25      111.19      4.60 o 
   6   6 -14      259.69      237.90     11.72 o 
   7   6 -14       51.22       41.07      3.47 o 
   8   6 -14      254.18      227.71      8.50 o 
   9   6 -14       60.37       46.43      3.29 o 
  10   6 -14      103.56       99.53      5.53 o 
   0   7 -14     1243.90     1035.03     15.81 o 
   1   7 -14     1186.22      987.80     70.68 o 
   2   7 -14      417.55      389.73     35.37 o 
   3   7 -14       79.83       69.32      5.35 o 
   4   7 -14       23.42       16.90      1.74 o 
   5   7 -14      135.35      124.60      6.01 o 
   6   7 -14      135.73      110.51      4.57 o 
   7   7 -14        4.81        4.64      1.88 o 
   8   7 -14       49.79       44.25      3.34 o 
   9   7 -14       94.96       86.60      4.58 o 
  10   7 -14       21.81       25.92      3.31 o 
   0   8 -14      145.24      114.16      6.32 o 
   1   8 -14      213.98      178.55     14.23 o 
   2   8 -14     2742.62     2579.80    199.54 o 
   3   8 -14      333.54      258.91     22.45 o 
   4   8 -14      244.12      208.45     13.33 o 
   5   8 -14       92.24       88.60      7.51 o 
   6   8 -14      178.37      179.31     13.60 o 
   7   8 -14      485.88      441.18     28.13 o 
   8   8 -14      128.51      136.54      8.46 o 
   9   8 -14       51.27       50.96      3.88 o 
  10   8 -14        6.48        1.32      2.64 o 
   0   9 -14      608.77      589.46     13.28 o 
   1   9 -14      533.78      511.78     36.68 o 
   2   9 -14      103.15       92.09      7.66 o 
   3   9 -14      449.43      361.41     25.14 o 
   4   9 -14      336.42      248.78     12.69 o 
   5   9 -14      160.31      139.67      8.47 o 
   6   9 -14       42.43       35.19      3.40 o 
   7   9 -14      153.87      131.34     10.41 o 
   8   9 -14       29.43       22.84      3.52 o 
   9   9 -14      130.99      127.25     10.03 o 
   0  10 -14        0.82        6.32      3.48 o 
   1  10 -14      281.04      258.48     26.09 o 
   2  10 -14     1161.19     1058.28    100.37 o 
   3  10 -14       50.25       50.08      7.12 o 
   4  10 -14       46.91       42.15      3.85 o 
   5  10 -14        9.65        5.29      2.25 o 
   6  10 -14       62.52       45.41      5.11 o 
   7  10 -14        6.10        5.80      2.67 o 
   8  10 -14      163.69      170.59     10.77 o 
   9  10 -14        1.54       -0.75      2.86 o 
   0  11 -14      258.24      250.46      9.80 o 
   1  11 -14       12.13       12.32      2.79 o 
   2  11 -14       32.71       30.97      4.09 o 
   3  11 -14      313.31      254.83      7.83 o 
   4  11 -14      113.53       84.73      4.26 o 
   5  11 -14       18.79       18.04      2.86 o 
   6  11 -14        7.00       12.49      2.80 o 
   7  11 -14       49.64       34.75      3.65 o 
   8  11 -14       72.29       67.90      6.09 o 
   9  11 -14       29.65       19.78      3.71 o 
   0  12 -14      190.90      200.49      9.17 o 
   1  12 -14       77.90       70.17      5.53 o 
   2  12 -14      394.26      387.85     31.49 o 
   3  12 -14      461.05      364.35      9.17 o 
   4  12 -14       47.83       38.16      3.46 o 
   5  12 -14       17.79       13.70      2.66 o 
   6  12 -14       69.57       58.16      5.81 o 
   7  12 -14       34.24       28.72      3.64 o 
   8  12 -14      146.22      137.19      8.59 o 
   0  13 -14       56.69       67.04      7.27 o 
   1  13 -14      212.29      219.55     10.91 o 
   2  13 -14       61.39       63.44      6.98 o 
   3  13 -14      103.00       94.91      4.69 o 
   4  13 -14      285.04      241.74      6.63 o 
   5  13 -14       57.94       47.96      3.94 o 
   6  13 -14       60.46       61.90      4.50 o 
   7  13 -14       24.10       23.80      3.46 o 
   8  13 -14       66.13       55.32      4.68 o 
   0  14 -14       89.33       83.80      7.91 o 
   1  14 -14       11.72       11.38      3.13 o 
   2  14 -14      154.56      172.19     14.42 o 
   3  14 -14      235.36      231.84      6.57 o 
   4  14 -14       68.98       52.57      3.89 o 
   5  14 -14       31.37       28.54      3.40 o 
   6  14 -14      151.53      155.85      6.21 o 
   7  14 -14       50.82       46.32      4.38 o 
   0  15 -14      534.55      598.63     16.76 o 
   1  15 -14       85.66       88.03      6.16 o 
   2  15 -14        4.49        3.58      2.51 o 
   3  15 -14      134.92      125.04      5.41 o 
   4  15 -14      170.78      141.72      5.71 o 
   5  15 -14       64.87       61.23      4.59 o 
   6  15 -14       94.61       84.52      5.27 o 
   7  15 -14       72.48       77.88      5.29 o 
   0  16 -14       98.21      123.01      9.80 o 
   1  16 -14       10.70        9.90      2.91 o 
   2  16 -14       23.80       23.03      3.33 o 
   3  16 -14       31.70       36.54      3.67 o 
   4  16 -14      108.62       96.04      5.11 o 
   5  16 -14       14.32        9.89      3.06 o 
   6  16 -14      252.25      245.24      9.13 o 
   0  17 -14       36.14       31.62      6.64 o 
   1  17 -14      117.07      135.17      9.28 o 
   2  17 -14       97.03       96.67      7.77 o 
   3  17 -14       57.88       57.28      4.49 o 
   4  17 -14       68.03       72.34      4.92 o 
   5  17 -14       41.10       40.24      5.16 o 
   0  18 -14      131.90      147.36     11.07 o 
   1  18 -14       62.27       76.78      5.90 o 
   2  18 -14       84.36      101.54      8.43 o 
   3  18 -14      112.87      114.36      5.66 o 
   4  18 -14       37.41       42.69      4.18 o 
   0  19 -14       36.96       43.01      7.59 o 
   1  19 -14       84.77       88.29      8.04 o 
   2  19 -14       15.04       11.89      2.84 o 
   3  19 -14       30.51       31.15      3.93 o 
   0  20 -14       46.58       43.32      8.54 o 
   1  20 -14       50.60       54.89      4.78 o 
   2   0 -13       75.40       89.49      5.06 o 
   4   0 -13     2769.93     2804.64     49.33 o 
   6   0 -13      526.96      505.87      9.62 o 
   8   0 -13      177.74      172.84      7.04 o 
  10   0 -13      267.92      277.76     11.86 o 
   1   1 -13       71.25       59.08      3.01 o 
   2   1 -13       30.80       26.77      2.71 o 
   3   1 -13       73.03       84.78      2.73 o 
   4   1 -13      419.62      437.29      5.61 o 
   5   1 -13      551.71      505.13      6.48 o 
   6   1 -13      132.69      114.67      3.79 o 
   7   1 -13      180.53      174.77      4.58 o 
   8   1 -13       92.10       86.74      3.95 o 
   9   1 -13       47.11       45.26      3.42 o 
  10   1 -13      390.94      415.10      7.98 o 
  11   1 -13       68.93       73.00      4.65 o 
   1   2 -13      116.99      114.07      9.94 o 
   2   2 -13       50.06       50.04      2.22 o 
   3   2 -13       46.10       39.34      2.17 o 
   4   2 -13      449.19      438.15      5.60 o 
   5   2 -13      789.15      716.59     12.73 o 
   6   2 -13     1196.94     1138.73      9.96 o 
   7   2 -13      102.44      103.68      3.75 o 
   8   2 -13       48.14       43.18      3.16 o 
   9   2 -13       64.25       65.45      3.83 o 
  10   2 -13       75.67       79.72      4.57 o 
  11   2 -13       37.43       30.83      3.79 o 
   1   3 -13       10.55       11.74      1.47 o 
   2   3 -13       35.77       44.54      2.34 o 
   3   3 -13      133.26      152.81      3.34 o 
   4   3 -13      291.14      267.03      4.53 o 
   5   3 -13      212.58      179.34      4.18 o 
   6   3 -13      558.09      512.11      9.86 o 
   7   3 -13      252.49      261.91      5.41 o 
   8   3 -13      256.81      232.10      5.98 o 
   9   3 -13      133.92      146.62      5.02 o 
  10   3 -13       23.05       21.99      3.23 o 
  11   3 -13       56.82       55.55      4.38 o 
   1   4 -13      409.32      376.65     21.94 o 
   2   4 -13      206.78      209.17      4.34 o 
   3   4 -13      336.55      327.59      5.36 o 
   4   4 -13      270.08      240.06      4.33 o 
   5   4 -13      980.30      949.52     17.71 o 
   6   4 -13      153.22      144.94      4.18 o 
   7   4 -13       29.11       26.28      2.55 o 
   8   4 -13       18.62       15.81      2.60 o 
   9   4 -13      118.16      116.79      5.52 o 
  10   4 -13       67.89       69.20      4.35 o 
   1   5 -13       47.35       45.68      3.33 o 
   2   5 -13      157.92      127.92      5.10 o 
   3   5 -13      469.27      447.31     25.61 o 
   4   5 -13      460.31      481.64      9.86 o 
   5   5 -13      517.42      454.50      9.84 o 
   6   5 -13      223.78      206.53      5.80 o 
   7   5 -13      361.27      336.67      6.07 o 
   8   5 -13       68.27       63.16      3.75 o 
   9   5 -13       58.12       56.42      3.32 o 
  10   5 -13       39.03       36.50      3.10 o 
   1   6 -13      325.54      311.11     16.11 o 
   2   6 -13      369.35      317.25      9.32 o 
   3   6 -13       96.43       95.74      5.97 o 
   4   6 -13      357.14      313.90     11.69 o 
   5   6 -13      120.61       90.53      3.72 o 
   6   6 -13      758.24      689.92     30.86 o 
   7   6 -13      270.46      230.71     10.22 o 
   8   6 -13      223.76      202.90     11.81 o 
   9   6 -13       26.96       25.16      2.69 o 
  10   6 -13        7.06        5.35      2.39 o 
   1   7 -13      862.10      758.69     33.46 o 
   2   7 -13      406.79      369.11     17.74 o 
   3   7 -13     1771.45     1786.17     89.47 o 
   4   7 -13      311.39      293.51     13.15 o 
   5   7 -13       19.08       13.34      1.75 o 
   6   7 -13      204.25      166.67      6.42 o 
   7   7 -13       47.10       41.09      2.69 o 
   8   7 -13       20.16       18.08      2.39 o 
   9   7 -13      103.86       98.41      4.37 o 
  10   7 -13       19.02       23.63      3.19 o 
   1   8 -13      324.69      281.47     30.52 o 
   2   8 -13     1805.06     1726.32    126.04 o 
   3   8 -13      290.13      262.53     28.26 o 
   4   8 -13      374.90      326.44     14.01 o 
   5   8 -13       16.62       18.50      2.17 o 
   6   8 -13      123.12      113.95     10.32 o 
   7   8 -13      100.58       94.70      5.48 o 
   8   8 -13      181.30      168.97     11.37 o 
   9   8 -13       63.43       59.04      4.66 o 
  10   8 -13      109.17      108.17      7.44 o 
   1   9 -13      800.04      741.46     84.91 o 
   2   9 -13     1623.24     1561.59    127.99 o 
   3   9 -13      466.88      458.51     52.09 o 
   4   9 -13      111.93       78.87      6.23 o 
   5   9 -13        8.67        5.42      2.05 o 
   6   9 -13      148.48      148.36      9.23 o 
   7   9 -13       83.73       83.29      5.62 o 
   8   9 -13      121.12      115.98      8.67 o 
   9   9 -13       41.68       36.87      3.37 o 
  10   9 -13       48.13       44.07      3.81 o 
   1  10 -13      227.09      196.21     22.77 o 
   2  10 -13      387.84      375.39     36.16 o 
   3  10 -13      534.40      495.41     56.39 o 
   4  10 -13       55.37       54.13      3.52 o 
   5  10 -13       95.16       76.37      5.70 o 
   6  10 -13       78.96       72.91      4.30 o 
   7  10 -13       99.38       84.07      4.62 o 
   8  10 -13        1.63        4.28      2.61 o 
   9  10 -13       27.17       23.65      3.59 o 
   1  11 -13      472.68      451.43     28.78 o 
   2  11 -13      339.68      318.31     33.58 o 
   3  11 -13      477.13      438.77     50.57 o 
   4  11 -13      405.47      378.44     13.14 o 
   5  11 -13      152.05      132.29      6.01 o 
   6  11 -13      143.16      135.00      5.23 o 
   7  11 -13      163.17      133.90      6.08 o 
   8  11 -13        4.93        5.06      2.80 o 
   9  11 -13       54.34       53.32      4.68 o 
   1  12 -13      255.03      274.18     23.08 o 
   2  12 -13      211.82      222.70     27.00 o 
   3  12 -13       29.40       24.78      2.80 o 
   4  12 -13       12.75       11.25      2.43 o 
   5  12 -13       49.10       29.57      3.16 o 
   6  12 -13      402.43      383.99     18.69 o 
   7  12 -13      130.32      124.78      7.63 o 
   8  12 -13       28.73       25.91      3.64 o 
   9  12 -13      206.34      193.23      7.24 o 
   1  13 -13      338.92      333.41     28.46 o 
   2  13 -13      156.16      177.15     14.40 o 
   3  13 -13       54.21       57.52      4.92 o 
   4  13 -13      363.04      320.74      7.70 o 
   5  13 -13      218.72      194.03      6.02 o 
   6  13 -13      277.92      255.07     11.14 o 
   7  13 -13       83.18       77.98      5.19 o 
   8  13 -13      163.46      157.64     11.29 o 
   1  14 -13      127.51      130.66     15.50 o 
   2  14 -13       31.73       29.67      3.44 o 
   3  14 -13       50.31       53.51      4.95 o 
   4  14 -13      243.82      200.46      6.20 o 
   5  14 -13       99.68       97.85      4.74 o 
   6  14 -13        7.96        8.58      2.85 o 
   7  14 -13      145.45      123.22      5.78 o 
   8  14 -13       41.45       30.48      4.05 o 
   1  15 -13       30.09       30.63      4.13 o 
   2  15 -13       23.83       22.85      3.14 o 
   3  15 -13      185.98      193.34     12.18 o 
   4  15 -13       10.79       13.73      2.89 o 
   5  15 -13       36.07       36.88      3.64 o 
   6  15 -13      218.77      197.23      7.77 o 
   7  15 -13      196.18      186.18      6.87 o 
   1  16 -13       66.53       67.71      4.35 o 
   2  16 -13       78.99       74.78      7.27 o 
   3  16 -13      279.00      279.72     17.30 o 
   4  16 -13       22.83       19.46      3.22 o 
   5  16 -13       22.87       22.17      3.43 o 
   6  16 -13      111.93      116.40      5.66 o 
   7  16 -13      173.24      163.73      6.56 o 
   1  17 -13       97.78       96.03      7.70 o 
   2  17 -13       36.60       43.15      7.78 o 
   3  17 -13      158.50      156.81      8.35 o 
   4  17 -13        6.87        6.95      2.91 o 
   5  17 -13       40.63       35.32      3.88 o 
   6  17 -13      114.83       93.22      5.64 o 
   1  18 -13      213.44      230.75     14.26 o 
   2  18 -13       49.75       56.32      4.54 o 
   3  18 -13       76.60       79.68      4.82 o 
   4  18 -13      146.65      130.53      5.87 o 
   5  18 -13       96.55       84.38      5.36 o 
   1  19 -13       28.06       29.78      4.34 o 
   2  19 -13        1.64        3.06      3.02 o 
   3  19 -13        7.68        4.89      4.02 o 
   4  19 -13       29.51       24.13      4.63 o 
   1  20 -13       10.38        8.10      3.30 o 
   2  20 -13       54.85       67.02      5.14 o 
   2   0 -12       14.92       20.24      3.16 o 
   4   0 -12        6.04       11.21      2.24 o 
   6   0 -12     1880.79     1868.62     40.95 o 
   8   0 -12       16.29        7.83      3.32 o 
  10   0 -12      134.83      137.98      7.59 o 
   0   1 -12       48.74       47.43      3.48 o 
   1   1 -12      355.42      408.23      6.03 o 
   2   1 -12     1650.31     1440.70    161.23 o 
   3   1 -12      794.61      800.20      9.95 o 
   4   1 -12      308.50      321.91      7.81 o 
   5   1 -12      149.79      165.01      4.50 o 
   6   1 -12      424.26      416.69      6.69 o 
   7   1 -12      168.90      162.38      4.43 o 
   8   1 -12       54.70       49.51      3.23 o 
   9   1 -12       34.97       33.61      3.15 o 
  10   1 -12      429.66      430.45      8.02 o 
  11   1 -12       18.89       17.72      3.31 o 
   0   2 -12      896.57      954.07     11.38 o 
   1   2 -12      330.38      282.76     27.57 o 
   2   2 -12      120.96      113.96      6.40 o 
   3   2 -12       17.14       15.58      1.08 o 
   4   2 -12     1601.16     1461.21     21.22 o 
   5   2 -12     3614.92     3543.16     37.40 o 
   6   2 -12      766.99      722.34      7.83 o 
   7   2 -12        6.50        4.28      1.89 o 
   8   2 -12       77.65       77.77      3.71 o 
   9   2 -12      678.93      662.43      9.95 o 
  10   2 -12      229.63      242.75      6.28 o 
  11   2 -12       57.04       59.70      4.35 o 
   0   3 -12      100.05       97.55     15.02 o 
   1   3 -12       64.81       45.80      5.38 o 
   2   3 -12       33.67       49.23      1.86 o 
   3   3 -12      774.60      819.09     16.77 o 
   4   3 -12      629.82      650.13      9.35 o 
   5   3 -12      192.73      199.82      4.23 o 
   6   3 -12      263.17      242.54      6.03 o 
   7   3 -12     1126.77     1052.81      9.95 o 
   8   3 -12      254.36      248.64      5.69 o 
   9   3 -12      116.26      109.51      4.93 o 
  10   3 -12       23.44       22.88      3.23 o 
  11   3 -12      150.59      158.95      5.97 o 
   0   4 -12      490.11      594.59     75.58 o 
   1   4 -12     1480.03     1445.33     81.83 o 
   2   4 -12       65.91       61.73      2.13 o 
   3   4 -12       50.39       53.71      2.12 o 
   4   4 -12      609.81      537.35     12.00 o 
   5   4 -12      393.01      424.58      5.79 o 
   6   4 -12       54.94       56.88      3.04 o 
   7   4 -12      375.50      356.93      6.74 o 
   8   4 -12       27.54       23.76      2.73 o 
   9   4 -12      373.55      387.46      7.44 o 
  10   4 -12       23.21       16.75      3.11 o 
  11   4 -12       30.51       29.32      3.15 o 
   0   5 -12        9.85       10.37      2.06 o 
   1   5 -12      562.48      542.28     33.37 o 
   2   5 -12      950.75      932.20     34.93 o 
   3   5 -12      685.52      732.36     37.03 o 
   4   5 -12      160.76      152.38     13.57 o 
   5   5 -12        0.80        0.62      1.54 o 
   6   5 -12      227.45      209.46      5.76 o 
   7   5 -12      272.23      257.96      8.40 o 
   8   5 -12      129.50      109.43      4.22 o 
   9   5 -12      106.84       99.76      5.58 o 
  10   5 -12       97.91       94.19      5.92 o 
  11   5 -12       62.09       56.37      4.10 o 
   0   6 -12      235.09      222.08     22.61 o 
   1   6 -12      660.43      623.91     29.08 o 
   2   6 -12       56.95       54.53      2.43 o 
   3   6 -12      588.93      544.16     45.39 o 
   4   6 -12       72.10       67.75      3.06 o 
   5   6 -12      146.57      126.45      5.44 o 
   6   6 -12      133.35       95.67      5.58 o 
   7   6 -12      201.72      191.84      7.63 o 
   8   6 -12       34.79       31.19      2.56 o 
   9   6 -12      150.64      132.10      5.70 o 
  10   6 -12      199.35      195.77      7.42 o 
   0   7 -12       99.21       82.85      5.38 o 
   1   7 -12       82.55       68.38      5.27 o 
   2   7 -12     1520.51     1542.06     78.11 o 
   3   7 -12      769.73      778.03     69.56 o 
   4   7 -12       61.71       66.29      3.02 o 
   5   7 -12       93.78       86.72      5.38 o 
   6   7 -12      181.29      158.92      7.16 o 
   7   7 -12      344.41      280.14     14.93 o 
   8   7 -12      236.53      223.66     10.13 o 
   9   7 -12       62.05       55.74      3.32 o 
  10   7 -12       27.09       31.15      3.02 o 
   0   8 -12     1985.90     1735.17     20.24 o 
   1   8 -12      161.35      122.07      9.80 o 
   2   8 -12       16.69       15.26      3.67 o 
   3   8 -12       48.41       45.67      3.06 o 
   4   8 -12       24.89       18.64      1.68 o 
   5   8 -12      309.78      269.45     14.23 o 
   6   8 -12       98.63       85.47      3.66 o 
   7   8 -12       20.19       21.61      2.26 o 
   8   8 -12        0.76       -0.04      1.82 o 
   9   8 -12        4.31        2.85      2.35 o 
  10   8 -12       92.03       86.69      5.54 o 
   0   9 -12      419.11      371.57     10.44 o 
   1   9 -12      202.22      195.63     14.39 o 
   2   9 -12       64.78       63.20      6.49 o 
   3   9 -12       18.49       23.50      4.05 o 
   4   9 -12       58.06       40.34      5.33 o 
   5   9 -12       16.10       15.70      2.04 o 
   6   9 -12      190.40      170.81     12.02 o 
   7   9 -12      308.90      278.67     17.19 o 
   8   9 -12       40.44       44.50      3.42 o 
   9   9 -12       26.03       28.27      3.19 o 
  10   9 -12       16.42       18.59      3.19 o 
   0  10 -12     2252.92     2177.89     24.35 o 
   1  10 -12     1201.56     1099.41     98.66 o 
   2  10 -12      249.61      257.86     20.23 o 
   3  10 -12       59.35       69.30      8.06 o 
   4  10 -12      608.05      447.25     14.59 o 
   5  10 -12      515.77      415.75     20.89 o 
   6  10 -12      105.46       98.80      5.71 o 
   7  10 -12      129.86      126.59      6.66 o 
   8  10 -12       65.01       61.91      4.29 o 
   9  10 -12      385.14      375.72     21.28 o 
  10  10 -12      355.97      388.61     26.61 o 
   0  11 -12      337.28      326.67     10.75 o 
   1  11 -12      881.85      846.28     69.73 o 
   2  11 -12      429.15      443.00     34.43 o 
   3  11 -12      267.16      246.30     27.87 o 
   4  11 -12      106.66       95.49      4.14 o 
   5  11 -12       57.71       48.16      3.40 o 
   6  11 -12       40.15       31.21      3.21 o 
   7  11 -12      218.91      174.64     10.19 o 
   8  11 -12       50.93       58.17      4.37 o 
   9  11 -12        6.74        3.53      3.03 o 
   0  12 -12      401.92      361.77     11.70 o 
   1  12 -12     2119.43     2176.38    207.13 o 
   2  12 -12      252.54      248.11     20.24 o 
   3  12 -12       54.24       53.64      4.21 o 
   4  12 -12      181.50      135.27      7.06 o 
   5  12 -12        1.66        1.48      2.12 o 
   6  12 -12      412.49      352.24     19.24 o 
   7  12 -12       27.45       23.31      3.34 o 
   8  12 -12       43.35       31.00      3.77 o 
   9  12 -12       81.92       76.85      5.22 o 
   0  13 -12      403.04      394.34     12.33 o 
   1  13 -12      183.37      206.90     15.81 o 
   2  13 -12      585.47      588.46     49.55 o 
   3  13 -12       20.00       27.45      2.49 o 
   4  13 -12       29.98       25.48      2.97 o 
   5  13 -12       12.61        9.07      2.56 o 
   6  13 -12      282.09      242.48      8.41 o 
   7  13 -12       62.57       56.22      4.31 o 
   8  13 -12        7.22        4.65      2.91 o 
   9  13 -12        0.26       -0.07      2.97 o 
   0  14 -12       36.83       35.42      6.01 o 
   1  14 -12      517.71      550.87     25.30 o 
   2  14 -12       21.28       21.58      3.60 o 
   3  14 -12      434.07      434.86     34.20 o 
   4  14 -12      327.75      244.83      7.84 o 
   5  14 -12       66.31       64.55      4.24 o 
   6  14 -12        6.80        5.92      2.80 o 
   7  14 -12       10.06        9.52      2.91 o 
   8  14 -12       49.45       46.28      4.32 o 
   0  15 -12      240.62      273.86     11.70 o 
   1  15 -12       73.93       95.59      5.92 o 
   2  15 -12      105.37      114.21      9.33 o 
   3  15 -12      271.22      267.41     16.49 o 
   4  15 -12       74.69       69.52      4.24 o 
   5  15 -12        1.16        1.18      2.36 o 
   6  15 -12      152.33      135.22      5.89 o 
   7  15 -12      381.25      378.50      8.88 o 
   8  15 -12       95.16       82.01      5.23 o 
   0  16 -12      221.42      235.28     11.70 o 
   1  16 -12       71.68       78.52      6.04 o 
   2  16 -12       64.67       66.46      7.39 o 
   3  16 -12       16.31       18.54      2.57 o 
   4  16 -12      138.38      139.02      5.58 o 
   5  16 -12      162.53      153.54      5.99 o 
   6  16 -12       77.22       69.53      4.67 o 
   7  16 -12      143.99      138.38      6.07 o 
   0  17 -12      251.33      259.94     12.02 o 
   1  17 -12       36.75       39.12      3.94 o 
   2  17 -12      125.89      128.63     12.39 o 
   3  17 -12       20.65       24.09      2.88 o 
   4  17 -12       51.88       54.57      4.24 o 
   5  17 -12        1.86        3.18      2.66 o 
   6  17 -12      147.62      136.64      6.03 o 
   0  18 -12       45.65       51.55      7.91 o 
   1  18 -12      132.42      141.06      9.91 o 
   2  18 -12      139.78      137.96     10.18 o 
   3  18 -12       43.38       38.41      3.32 o 
   4  18 -12       11.92        8.96      2.91 o 
   5  18 -12       82.32       72.18      5.07 o 
   6  18 -12        1.72        4.25      2.97 o 
   0  19 -12        6.44        7.59      6.01 o 
   1  19 -12       28.15       26.75      3.83 o 
   2  19 -12       77.90       90.73      7.24 o 
   3  19 -12      343.30      385.25     19.88 o 
   4  19 -12       37.83       35.96      5.17 o 
   5  19 -12        6.13        4.84      4.02 o 
   0  20 -12      165.03      212.19     12.65 o 
   1  20 -12       97.59      113.66      9.43 o 
   2  20 -12        9.07       10.73      3.35 o 
   3  20 -12       33.34       35.33      4.18 o 
   0  21 -12        7.17        9.17      6.32 o 
   1  21 -12       34.62       39.96      4.46 o 
   2   0 -11      301.04      285.87      7.27 o 
   4   0 -11       39.21       42.92      3.95 o 
   6   0 -11     2295.82     2292.39     18.78 o 
   8   0 -11       16.62       11.23      3.13 o 
  10   0 -11        0.33       -4.11      5.06 o 
   1   1 -11      988.54     1077.12      9.26 o 
   2   1 -11      468.70      404.52     44.56 o 
   3   1 -11      213.36      175.76      8.95 o 
   4   1 -11       31.71       40.64      2.16 o 
   5   1 -11      682.51      614.59      8.03 o 
   6   1 -11      626.47      584.54      6.91 o 
   7   1 -11       70.98       68.02      3.35 o 
   8   1 -11       36.36       28.29      2.73 o 
   9   1 -11      129.16      131.08      5.48 o 
  10   1 -11      226.40      237.72      9.49 o 
  11   1 -11        0.25       -2.01      2.64 o 
   1   2 -11       87.08      105.20     10.46 o 
   2   2 -11      529.78      467.05     26.25 o 
   3   2 -11      459.54      544.58     17.37 o 
   4   2 -11       37.60       35.57      2.11 o 
   5   2 -11      272.93      265.83      4.62 o 
   6   2 -11       77.04       70.16      3.00 o 
   7   2 -11      703.25      672.93      7.86 o 
   8   2 -11      224.56      239.91      6.94 o 
   9   2 -11       88.36       90.90      4.15 o 
  10   2 -11       58.81       56.16      3.94 o 
  11   2 -11       43.11       40.16      6.11 o 
   1   3 -11      250.92      234.81     17.40 o 
   2   3 -11       48.94       53.32      2.59 o 
   3   3 -11      375.97      472.11     15.55 o 
   4   3 -11      272.94      281.77      5.71 o 
   5   3 -11     3453.39     3240.96     35.68 o 
   6   3 -11      283.85      259.57      4.89 o 
   7   3 -11      211.39      192.14      4.62 o 
   8   3 -11      365.57      351.85      6.40 o 
   9   3 -11      202.44      199.40      5.45 o 
  10   3 -11       13.53       13.72      2.84 o 
  11   3 -11      103.17       99.24      5.08 o 
   1   4 -11     1740.38     1637.82    113.29 o 
   2   4 -11       31.23       30.77      2.46 o 
   3   4 -11     2065.41     2200.64     91.95 o 
   4   4 -11      204.96      196.35      4.24 o 
   5   4 -11      364.21      355.05      7.92 o 
   6   4 -11       96.33       95.98      3.44 o 
   7   4 -11      352.12      326.70      5.93 o 
   8   4 -11      177.43      178.63      7.67 o 
   9   4 -11        6.72        6.71      2.43 o 
  10   4 -11      346.75      354.66      9.68 o 
  11   4 -11       25.47       21.83      2.96 o 
   1   5 -11      531.22      513.91     24.66 o 
   2   5 -11      583.86      591.94     19.08 o 
   3   5 -11      353.84      315.59     45.21 o 
   4   5 -11       50.44       30.81     16.44 o 
   5   5 -11      259.78      226.57      5.16 o 
   6   5 -11      140.69      138.73      3.95 o 
   7   5 -11        7.18        6.65      2.01 o 
   8   5 -11       10.84        9.17      2.27 o 
   9   5 -11        2.00        0.34      1.96 o 
  10   5 -11      308.37      303.01     12.82 o 
  11   5 -11      221.31      221.41      7.55 o 
   1   6 -11      136.77      137.30      5.82 o 
   2   6 -11      426.78      416.86     37.88 o 
   3   6 -11      267.64      218.68     42.90 o 
   4   6 -11      133.73      117.94     12.64 o 
   5   6 -11      545.71      483.80     22.65 o 
   6   6 -11       29.66       36.86      2.29 o 
   7   6 -11     1015.05      911.48     40.97 o 
   8   6 -11      301.86      291.02     13.35 o 
   9   6 -11      198.39      196.03     11.67 o 
  10   6 -11       24.14       23.75      2.79 o 
  11   6 -11       38.58       43.37      3.49 o 
   1   7 -11       29.88       32.75      1.64 o 
   2   7 -11      273.74      211.02     38.76 o 
   3   7 -11       81.01       76.41     15.22 o 
   4   7 -11      176.35      181.30      7.60 o 
   5   7 -11      290.35      252.24      9.91 o 
   6   7 -11      145.78      146.51      7.74 o 
   7   7 -11      285.87      272.78     13.92 o 
   8   7 -11      363.25      341.58     14.19 o 
   9   7 -11       86.12       85.41      3.73 o 
  10   7 -11       30.15       25.79      2.84 o 
  11   7 -11       86.67       87.98      6.76 o 
   1   8 -11       89.87       71.22      6.17 o 
   2   8 -11       76.37       64.89     11.31 o 
   3   8 -11      291.85      265.48     15.01 o 
   4   8 -11       81.66       91.71      4.27 o 
   5   8 -11       94.82       73.69      2.73 o 
   6   8 -11      685.56      578.76     29.37 o 
   7   8 -11      116.32      109.22      6.18 o 
   8   8 -11        2.39        1.59      1.91 o 
   9   8 -11       32.92       34.16      2.84 o 
  10   8 -11        7.04        5.61      2.34 o 
   1   9 -11      192.64      203.43     14.55 o 
   2   9 -11      154.80      169.36     14.28 o 
   3   9 -11      256.92      294.60     23.37 o 
   4   9 -11      241.17      219.34     13.33 o 
   5   9 -11      420.38      349.58     24.69 o 
   6   9 -11       85.18       78.97      5.07 o 
   7   9 -11      604.79      534.21     35.69 o 
   8   9 -11       49.80       41.00      4.70 o 
   9   9 -11       38.87       36.79      3.28 o 
  10   9 -11       19.78       19.47      3.42 o 
   1  10 -11      201.15      204.12     17.39 o 
   2  10 -11       29.42       34.99      4.22 o 
   3  10 -11      327.27      341.31     35.50 o 
   4  10 -11      457.22      395.54     30.65 o 
   5  10 -11      437.52      388.50     24.29 o 
   6  10 -11      169.85      176.48     13.61 o 
   7  10 -11      127.50      127.42     13.69 o 
   8  10 -11        8.74        7.34      2.33 o 
   9  10 -11       33.13       30.79      3.19 o 
  10  10 -11      167.36      154.24     14.20 o 
   1  11 -11      121.52      113.69      9.49 o 
   2  11 -11      149.33      127.52      9.93 o 
   3  11 -11      294.25      290.49     28.29 o 
   4  11 -11        7.04        5.33      1.73 o 
   5  11 -11       67.33       58.57      5.43 o 
   6  11 -11       98.19       88.22      4.44 o 
   7  11 -11      154.96      145.63     13.69 o 
   8  11 -11        2.20        0.36      2.19 o 
   9  11 -11       51.18       55.50      3.91 o 
  10  11 -11      167.58      184.08      9.13 o 
   1  12 -11     1821.92     1919.76    190.06 o 
   2  12 -11        5.76        5.96      2.18 o 
   3  12 -11      233.98      234.21     19.46 o 
   4  12 -11       69.50       57.48      5.82 o 
   5  12 -11      177.05      153.52      5.18 o 
   6  12 -11      476.60      410.19     19.52 o 
   7  12 -11       71.08       61.40      4.31 o 
   8  12 -11       55.27       56.66      4.38 o 
   9  12 -11       30.63       32.30      3.95 o 
   1  13 -11      245.42      261.36     13.76 o 
   2  13 -11     1161.87     1152.02     98.53 o 
   3  13 -11      496.03      472.13     35.15 o 
   4  13 -11       14.56       13.72      2.17 o 
   5  13 -11      591.14      470.92     12.53 o 
   6  13 -11        0.40        0.95      2.19 o 
   7  13 -11       42.69       40.78      3.65 o 
   8  13 -11       70.40       61.71      4.50 o 
   9  13 -11       38.05       41.76      4.25 o 
   1  14 -11      948.84     1006.00     73.52 o 
   2  14 -11      751.87      780.08     62.07 o 
   3  14 -11      161.93      171.29     14.12 o 
   4  14 -11      419.08      380.12     27.25 o 
   5  14 -11      210.34      188.72      5.96 o 
   6  14 -11      232.79      209.95      7.89 o 
   7  14 -11       12.74       16.13      3.04 o 
   8  14 -11       12.09        8.87      3.09 o 
   1  15 -11      127.07      132.09      8.22 o 
   2  15 -11      220.21      239.48     18.43 o 
   3  15 -11      273.86      265.36     16.53 o 
   4  15 -11       26.85       27.85      2.72 o 
   5  15 -11       43.78       44.50      3.75 o 
   6  15 -11       67.63       70.53      4.73 o 
   7  15 -11       57.08       51.08      4.20 o 
   8  15 -11      116.94       95.92      5.54 o 
   1  16 -11      133.13      155.71      6.92 o 
   2  16 -11      178.29      182.31      9.06 o 
   3  16 -11       74.53       77.42      4.34 o 
   4  16 -11       57.00       57.94      3.45 o 
   5  16 -11       31.00       33.66      3.58 o 
   6  16 -11      117.48      111.76      5.52 o 
   7  16 -11      125.24      129.40      5.92 o 
   1  17 -11      297.74      348.79     18.50 o 
   2  17 -11      276.56      294.09     21.77 o 
   3  17 -11        1.57       -0.72      2.08 o 
   4  17 -11      340.00      337.76     19.54 o 
   5  17 -11      134.14      133.60      5.66 o 
   6  17 -11      294.53      280.79      7.71 o 
   7  17 -11       25.56       24.72      3.76 o 
   1  18 -11       35.58       33.71      3.69 o 
   2  18 -11      245.73      270.37     18.39 o 
   3  18 -11       68.54       64.98      4.38 o 
   4  18 -11      113.32      106.95      8.51 o 
   5  18 -11      105.68      102.16      7.43 o 
   6  18 -11       19.47       16.76      4.46 o 
   1  19 -11       12.84       14.41      3.29 o 
   2  19 -11       57.50       58.60      4.90 o 
   3  19 -11      272.12      283.61     11.64 o 
   4  19 -11      132.14      119.79      7.11 o 
   5  19 -11       43.44       49.96      5.67 o 
   1  20 -11       35.94       42.41      4.28 o 
   2  20 -11      217.40      256.32     19.34 o 
   3  20 -11       71.79       89.23      5.68 o 
   4  20 -11       18.48       19.57      4.41 o 
   1  21 -11      174.69      180.19     17.46 o 
   2  21 -11       26.90       30.25      4.12 o 
   2   0 -10     2357.61     2425.50     19.92 o 
   4   0 -10      678.02      686.69     16.92 o 
   6   0 -10     1963.14     1877.54     16.66 o 
   8   0 -10      166.99      172.33      6.70 o 
  10   0 -10       50.99       53.70      5.48 o 
   1   1 -10     3621.70     3956.58     16.63 o 
   2   1 -10      201.99      178.05     17.96 o 
   3   1 -10       65.07       76.62      3.06 o 
   4   1 -10       83.83       67.09      2.49 o 
   5   1 -10     1306.56     1177.63     23.46 o 
   6   1 -10      179.40      177.43      4.23 o 
   7   1 -10       93.49       98.27      3.60 o 
   8   1 -10       31.51       34.09      2.80 o 
   9   1 -10       97.77       86.18      4.07 o 
  10   1 -10       58.38       56.91      3.91 o 
  11   1 -10        7.76       12.71      3.04 o 
   0   2 -10      186.28      186.26      4.74 o 
   1   2 -10     1718.23     1624.44    161.61 o 
   2   2 -10     1415.87     1320.36     61.82 o 
   3   2 -10     1888.81     2270.36    101.61 o 
   4   2 -10      242.72      246.74      4.15 o 
   5   2 -10       72.23       71.59      2.73 o 
   6   2 -10      106.65       91.70      3.28 o 
   7   2 -10     1098.31     1014.73      9.52 o 
   8   2 -10      312.19      292.10      9.04 o 
   9   2 -10       19.70       21.75      2.76 o 
  10   2 -10      186.17      183.69      5.53 o 
  11   2 -10      121.33      133.94      5.37 o 
   0   3 -10      246.61      256.72     36.52 o 
   1   3 -10      505.35      539.56     44.78 o 
   2   3 -10      156.68      158.80      4.51 o 
   3   3 -10       51.32       54.09      1.64 o 
   4   3 -10      478.37      476.04      5.32 o 
   5   3 -10      521.69      438.71     16.27 o 
   6   3 -10       63.15       57.20      2.92 o 
   7   3 -10      431.20      433.17      6.44 o 
   8   3 -10       35.26       33.31      2.83 o 
   9   3 -10      107.11      106.78      4.38 o 
  10   3 -10       99.26       89.89      5.04 o 
  11   3 -10       80.42       81.00      5.07 o 
   0   4 -10       96.90       89.49     13.12 o 
   1   4 -10      206.16      164.92     10.77 o 
   2   4 -10      247.01      199.38      2.83 o 
   3   4 -10     4008.07     4285.32    235.29 o 
   4   4 -10      203.15      151.30     46.29 o 
   5   4 -10      220.81      213.53      5.70 o 
   6   4 -10      614.50      558.37      9.83 o 
   7   4 -10     1388.63     1338.78     15.84 o 
   8   4 -10      123.67      133.94      4.35 o 
   9   4 -10      348.48      341.99      6.68 o 
  10   4 -10      110.54      107.01      5.02 o 
  11   4 -10       72.13       76.00      4.35 o 
   0   5 -10     1245.29     1299.95    149.58 o 
   1   5 -10      427.32      424.40     18.15 o 
   2   5 -10      349.48      338.76     12.37 o 
   3   5 -10      360.34      374.80     23.14 o 
   4   5 -10      267.42      174.91     61.25 o 
   5   5 -10     1284.73      929.26    167.47 o 
   6   5 -10      510.86      498.09      6.80 o 
   7   5 -10       26.40       23.53      2.49 o 
   8   5 -10       40.42       31.87      2.76 o 
   9   5 -10      108.82      103.65      7.63 o 
  10   5 -10       99.22      103.62      4.50 o 
  11   5 -10      419.15      412.72     19.48 o 
   0   6 -10       68.30       62.87      8.85 o 
   1   6 -10      117.24      138.42      5.34 o 
   2   6 -10       64.38       70.22      2.97 o 
   3   6 -10      172.32      156.02     23.69 o 
   4   6 -10       89.03       62.89     18.49 o 
   5   6 -10      106.43      100.17      4.39 o 
   6   6 -10       48.85       41.70      2.54 o 
   7   6 -10      421.09      384.97     19.66 o 
   8   6 -10      422.76      374.40     18.06 o 
   9   6 -10      296.19      275.72     16.11 o 
  10   6 -10      238.11      229.45     12.16 o 
  11   6 -10       31.66       32.13      3.24 o 
   0   7 -10      960.00      866.79     13.28 o 
   1   7 -10      218.02      241.45      8.49 o 
   2   7 -10       30.61       23.27      4.00 o 
   3   7 -10       16.17       16.15      2.73 o 
   4   7 -10       43.78       46.32      2.03 o 
   5   7 -10       19.93       20.30      1.78 o 
   6   7 -10      151.12      119.11      6.25 o 
   7   7 -10       44.11       32.32      2.39 o 
   8   7 -10      547.11      522.47     24.34 o 
   9   7 -10       41.05       37.51      2.90 o 
  10   7 -10      185.11      166.76      9.70 o 
  11   7 -10      149.98      142.79      8.84 o 
   0   8 -10       40.49       40.68      1.72 o 
   1   8 -10       79.59       79.00      2.69 o 
   2   8 -10     1389.85     1372.49    120.32 o 
   3   8 -10      394.95      456.41     27.11 o 
   4   8 -10      207.44      198.73     11.62 o 
   5   8 -10       21.55       20.71      1.78 o 
   6   8 -10      512.77      422.20     22.17 o 
   7   8 -10      216.96      191.04      8.34 o 
   8   8 -10       11.08       14.16      2.22 o 
   9   8 -10      172.43      160.09      9.61 o 
  10   8 -10       88.14       91.90      7.55 o 
  11   8 -10       80.59       91.74      7.52 o 
   0   9 -10     6171.49     5681.11     36.05 o 
   1   9 -10       88.42       71.87      5.38 o 
   2   9 -10        6.81        5.13      1.32 o 
   3   9 -10      201.45      188.77     15.15 o 
   4   9 -10       44.34       30.78      2.61 o 
   5   9 -10      495.30      472.89     21.80 o 
   6   9 -10       75.31       67.38      5.37 o 
   7   9 -10       14.38       12.00      1.97 o 
   8   9 -10      138.51      124.59      7.37 o 
   9   9 -10      310.91      292.74     21.32 o 
  10   9 -10       93.93       86.90      5.39 o 
   0  10 -10      142.05      129.34      6.96 o 
   1  10 -10      337.84      318.96     18.97 o 
   2  10 -10      175.63      178.06     14.84 o 
   3  10 -10      371.07      410.47     31.90 o 
   4  10 -10        1.81        2.65      1.31 o 
   5  10 -10        5.00        3.89      1.65 o 
   6  10 -10      218.54      205.82     15.55 o 
   7  10 -10      737.72      636.32     44.43 o 
   8  10 -10      231.13      202.03     16.83 o 
   9  10 -10        5.34        8.74      2.61 o 
  10  10 -10       41.10       38.17      3.69 o 
   0  11 -10     1056.60     1061.91     17.39 o 
   1  11 -10     1474.19     1546.63    125.39 o 
   2  11 -10      195.21      202.07     16.10 o 
   3  11 -10       64.82       52.67      2.75 o 
   4  11 -10      169.33      156.66     12.13 o 
   5  11 -10     1419.35     1302.14     93.13 o 
   6  11 -10       28.51       22.68      2.69 o 
   7  11 -10       73.69       69.73      5.98 o 
   8  11 -10       16.68       17.64      2.59 o 
   9  11 -10      211.25      212.33     12.42 o 
  10  11 -10       80.08       70.85      4.47 o 
   0  12 -10      512.75      536.65     13.28 o 
   1  12 -10      455.40      496.03     36.05 o 
   2  12 -10      398.86      409.06     31.50 o 
   3  12 -10      842.11      785.16     65.30 o 
   4  12 -10       38.81       38.53      2.61 o 
   5  12 -10        3.42        2.11      2.19 o 
   6  12 -10      348.14      291.98     17.64 o 
   7  12 -10       58.00       53.89      3.95 o 
   8  12 -10       14.50       13.93      3.04 o 
   9  12 -10      163.98      171.87      8.40 o 
   0  13 -10     1308.59     1426.52     21.82 o 
   1  13 -10      158.73      179.77      9.17 o 
   2  13 -10      152.11      143.37     14.49 o 
   3  13 -10      193.39      196.90     13.84 o 
   4  13 -10      425.29      384.27     29.87 o 
   5  13 -10      986.68      872.37     28.35 o 
   6  13 -10        4.95        3.49      2.22 o 
   7  13 -10        5.54        5.77      2.54 o 
   8  13 -10        5.63       11.41      3.04 o 
   9  13 -10      429.25      391.85     21.01 o 
   0  14 -10      441.65      472.13     13.91 o 
   1  14 -10      244.65      266.71     13.44 o 
   2  14 -10       29.95       30.27      3.56 o 
   3  14 -10      308.74      307.70     21.91 o 
   4  14 -10       82.56       76.21      5.70 o 
   5  14 -10       85.85       76.65      4.26 o 
   6  14 -10      206.38      180.49      5.88 o 
   7  14 -10       47.74       41.01      3.83 o 
   8  14 -10      114.34      123.26      5.52 o 
   9  14 -10      115.27      103.84      5.65 o 
   0  15 -10      916.79     1005.62     19.92 o 
   1  15 -10      329.20      367.59     23.08 o 
   2  15 -10       23.71       24.82      3.07 o 
   3  15 -10      156.13      157.34     10.73 o 
   4  15 -10      214.58      200.81     13.47 o 
   5  15 -10       80.20       63.86      4.12 o 
   6  15 -10       72.04       73.23      4.41 o 
   7  15 -10        5.67        5.03      2.71 o 
   8  15 -10      114.72      112.80      5.69 o 
   0  16 -10      450.40      508.50     15.18 o 
   1  16 -10      280.48      310.72      8.83 o 
   2  16 -10      600.91      625.02     49.30 o 
   3  16 -10      254.48      254.52      9.90 o 
   4  16 -10       88.02       83.81      6.62 o 
   5  16 -10       80.33       74.58      4.43 o 
   6  16 -10       14.52       13.19      3.04 o 
   7  16 -10      424.20      404.55      8.88 o 
   8  16 -10       13.56       19.54      3.74 o 
   0  17 -10      172.73      184.68     10.75 o 
   1  17 -10      103.03      129.72      6.59 o 
   2  17 -10       23.45       19.95      3.20 o 
   3  17 -10       97.67      109.03      4.32 o 
   4  17 -10       45.95       45.55      3.28 o 
   5  17 -10      112.84      103.40      5.14 o 
   6  17 -10      274.43      276.65      7.63 o 
   7  17 -10       17.97       20.94      3.67 o 
   0  18 -10      146.69      172.98     10.75 o 
   1  18 -10      304.89      327.43     20.17 o 
   2  18 -10      298.46      292.33     19.94 o 
   3  18 -10      206.88      218.66     13.75 o 
   4  18 -10       13.59        9.98      3.12 o 
   5  18 -10        4.54        1.61      3.56 o 
   6  18 -10      110.49      144.49      7.88 o 
   0  19 -10       95.57      111.63      9.80 o 
   1  19 -10      137.56      139.85     12.06 o 
   2  19 -10       15.83       16.73      3.40 o 
   3  19 -10      103.40       93.83      6.28 o 
   4  19 -10      187.24      197.77      7.87 o 
   5  19 -10       20.55       14.49      4.32 o 
   0  20 -10      144.39      156.53     11.07 o 
   1  20 -10      118.44      123.68      8.42 o 
   2  20 -10       15.88       18.84      3.58 o 
   3  20 -10      201.42      226.10     10.14 o 
   4  20 -10      184.52      179.45     11.14 o 
   0  21 -10       27.15       27.51      7.27 o 
   1  21 -10      100.03       97.28      5.56 o 
   2  21 -10      116.22      114.88      5.88 o 
   3  21 -10       42.06       83.13     17.71 o 
   2   0  -9     3166.07     3631.61     23.08 o 
   4   0  -9      630.94      669.22     12.81 o 
   6   0  -9     2213.87     2134.22     31.94 o 
   8   0  -9       49.91       53.96      5.85 o 
  10   0  -9      467.70      441.69     10.96 o 
  12   0  -9       93.08       96.99      7.37 o 
   1   1  -9      408.80      442.59      5.45 o 
   2   1  -9     1035.96     1050.04     69.43 o 
   3   1  -9     1001.01     1153.57     11.64 o 
   4   1  -9      117.16      124.99      2.85 o 
   5   1  -9      243.97      242.28      4.11 o 
   6   1  -9      102.61       88.80      3.16 o 
   7   1  -9       58.64       44.10      2.84 o 
   8   1  -9      679.76      640.81      8.10 o 
   9   1  -9      292.08      283.93      9.31 o 
  10   1  -9        9.03        8.29      2.58 o 
  11   1  -9       31.10       25.17      3.31 o 
  12   1  -9       22.54       20.92      3.47 o 
   1   2  -9     2972.48     2851.47    279.66 o 
   2   2  -9      248.07      239.64     11.39 o 
   3   2  -9      337.18      448.43     27.26 o 
   4   2  -9      111.84       96.21      2.64 o 
   5   2  -9      663.61      655.64      7.14 o 
   6   2  -9      756.22      688.85      7.19 o 
   7   2  -9      778.72      763.89     10.10 o 
   8   2  -9      210.40      203.21      4.98 o 
   9   2  -9      274.49      252.16      9.54 o 
  10   2  -9       11.75        5.24      2.60 o 
  11   2  -9       24.36       21.56      3.27 o 
   1   3  -9     1438.30     1334.02    161.59 o 
   2   3  -9      878.17      880.64     18.12 o 
   3   3  -9      312.25      378.08     20.10 o 
   4   3  -9      103.95      139.50      2.66 o 
   5   3  -9      198.58      174.57      4.92 o 
   6   3  -9       13.13        9.51      1.73 o 
   7   3  -9     1397.83     1417.12     20.56 o 
   8   3  -9      274.83      240.75      5.26 o 
   9   3  -9       38.94       34.28      2.99 o 
  10   3  -9       53.02       50.33      3.63 o 
  11   3  -9        0.39       -0.32      2.49 o 
   1   4  -9      182.56      201.31     18.01 o 
   2   4  -9      406.34      419.99      3.72 o 
   3   4  -9      971.51     1138.33     65.10 o 
   4   4  -9      293.28      275.00     58.33 o 
   5   4  -9      258.15       82.97     71.11 o 
   6   4  -9     1369.47     1310.60     19.31 o 
   7   4  -9      380.93      360.41      5.89 o 
   8   4  -9      586.25      577.27      8.35 o 
   9   4  -9      105.71      103.34      4.26 o 
  10   4  -9      150.66      158.99      5.26 o 
  11   4  -9      103.24      119.85      4.93 o 
   1   5  -9      562.93      593.03     21.64 o 
   2   5  -9      605.77      600.01     40.97 o 
   3   5  -9      253.28      259.76     15.92 o 
   4   5  -9       22.87       14.59      5.06 o 
   5   5  -9       48.29       27.06     20.90 o 
   6   5  -9      473.53      445.08      6.76 o 
   7   5  -9      168.75      162.26      4.26 o 
   8   5  -9       42.12       41.10      4.20 o 
   9   5  -9       70.59       70.52      5.15 o 
  10   5  -9        2.92        2.51      2.17 o 
  11   5  -9       72.07       68.53      3.80 o 
   1   6  -9     1107.04     1079.19     39.85 o 
   2   6  -9      258.51      327.32     18.58 o 
   3   6  -9      371.23      371.23     22.18 o 
   4   6  -9       87.83       72.65     15.39 o 
   5   6  -9      815.08      756.83     30.29 o 
   6   6  -9     1934.08     1765.82     77.61 o 
   7   6  -9      147.43      146.39      7.76 o 
   8   6  -9      569.84      510.83     24.18 o 
   9   6  -9      602.26      576.10     28.25 o 
  10   6  -9       54.90       56.79      3.43 o 
  11   6  -9       80.59       70.35      3.96 o 
   1   7  -9      171.85      196.58      8.58 o 
   2   7  -9      117.96      154.18      7.39 o 
   3   7  -9       27.32       26.17      1.90 o 
   4   7  -9      186.34      157.77     23.84 o 
   5   7  -9      356.85      333.75     14.34 o 
   6   7  -9      321.25      293.58     14.38 o 
   7   7  -9      247.56      208.74      9.52 o 
   8   7  -9       74.18       63.65      3.52 o 
   9   7  -9      422.83      398.55     16.74 o 
  10   7  -9      143.33      140.25      8.93 o 
  11   7  -9       91.52       90.09      5.78 o 
   1   8  -9      943.68      961.61     46.68 o 
   2   8  -9        0.30        1.91      0.90 o 
   3   8  -9      237.33      249.31     21.02 o 
   4   8  -9      213.88      201.82      9.71 o 
   5   8  -9      308.17      258.58     10.65 o 
   6   8  -9      139.28      110.99      4.02 o 
   7   8  -9       69.31       71.40      3.95 o 
   8   8  -9      257.59      241.17     12.06 o 
   9   8  -9      181.46      172.10      9.02 o 
  10   8  -9      144.30      155.38     10.54 o 
  11   8  -9      102.15       91.26      7.42 o 
   1   9  -9      304.29      296.56     30.99 o 
   2   9  -9      442.77      471.43     33.69 o 
   3   9  -9       72.89       85.07      5.89 o 
   4   9  -9      781.20      729.79     40.55 o 
   5   9  -9       28.41       22.68      1.58 o 
   6   9  -9      494.26      433.14     24.78 o 
   7   9  -9       24.02       18.04      2.37 o 
   8   9  -9      339.53      339.71     17.78 o 
   9   9  -9       33.61       31.46      2.75 o 
  10   9  -9      161.24      166.92     11.04 o 
   1  10  -9      104.71      109.88      5.22 o 
   2  10  -9       39.67       57.18      6.92 o 
   3  10  -9      237.65      237.76     16.09 o 
   4  10  -9      312.96      303.40     19.02 o 
   5  10  -9      357.11      320.36     20.87 o 
   6  10  -9      141.22      111.54      6.87 o 
   7  10  -9      302.70      279.23     16.79 o 
   8  10  -9        4.10        4.86      2.10 o 
   9  10  -9      121.38      120.53      7.68 o 
  10  10  -9      597.59      579.20     36.33 o 
   1  11  -9     1136.86     1201.39     84.12 o 
   2  11  -9      401.72      394.66     31.23 o 
   3  11  -9      399.75      358.12     24.23 o 
   4  11  -9      133.98      142.07     10.82 o 
   5  11  -9      268.35      245.38     16.41 o 
   6  11  -9       68.65       68.57      4.66 o 
   7  11  -9       82.91       72.13      5.39 o 
   8  11  -9       63.20       66.92      4.24 o 
   9  11  -9      189.22      192.78      9.08 o 
  10  11  -9      324.80      331.68     23.51 o 
   1  12  -9      347.72      383.20     40.95 o 
   2  12  -9      232.17      243.87     16.93 o 
   3  12  -9       11.97       12.69      1.89 o 
   4  12  -9      186.31      170.01     11.10 o 
   5  12  -9      305.26      237.24     12.42 o 
   6  12  -9       97.18       77.88      5.50 o 
   7  12  -9       73.43       60.78      4.79 o 
   8  12  -9       46.53       49.39      3.47 o 
   9  12  -9      137.01      159.68      9.72 o 
  10  12  -9       77.49       64.71      4.38 o 
   1  13  -9        2.76        3.53      2.56 o 
   2  13  -9      127.74      126.58     11.57 o 
   3  13  -9       16.83       17.02      2.19 o 
   4  13  -9      145.74      138.27     10.29 o 
   5  13  -9       54.02       38.90      2.73 o 
   6  13  -9      129.34      120.39      5.42 o 
   7  13  -9       38.07       35.93      3.53 o 
   8  13  -9       15.72       15.65      3.04 o 
   9  13  -9      133.93      121.79      5.90 o 
   1  14  -9       62.71       63.67      5.03 o 
   2  14  -9        2.78        2.62      2.03 o 
   3  14  -9      142.98      139.30      7.48 o 
   4  14  -9        7.96        7.71      1.88 o 
   5  14  -9        2.26       -0.89      1.73 o 
   6  14  -9       35.61       27.71      3.16 o 
   7  14  -9       14.05        8.11      2.73 o 
   8  14  -9       66.34       62.90      4.91 o 
   9  14  -9       39.02       37.23      4.20 o 
   1  15  -9       11.51       13.91      3.58 o 
   2  15  -9      310.04      323.07     19.04 o 
   3  15  -9      177.03      174.45      9.49 o 
   4  15  -9       87.44       82.84      3.67 o 
   5  15  -9      167.17      152.43      6.35 o 
   6  15  -9      172.97      156.79      6.20 o 
   7  15  -9       62.40       60.47      4.26 o 
   8  15  -9       28.19       26.07      3.62 o 
   1  16  -9      229.86      261.08      8.54 o 
   2  16  -9      135.41      134.89     14.43 o 
   3  16  -9      269.89      272.59     12.55 o 
   4  16  -9      162.65      158.19      6.30 o 
   5  16  -9       15.77       16.83      2.96 o 
   6  16  -9        7.93        8.66      2.77 o 
   7  16  -9       94.60       90.43      5.23 o 
   8  16  -9       11.53        9.98      3.21 o 
   1  17  -9       96.14      117.93      6.70 o 
   2  17  -9      369.31      394.62     20.86 o 
   3  17  -9       63.55       65.79      4.66 o 
   4  17  -9       96.29       99.46      6.76 o 
   5  17  -9       52.97       52.80      4.06 o 
   6  17  -9      277.19      254.02      7.10 o 
   7  17  -9       22.94       21.68      4.46 o 
   1  18  -9       45.48       44.20      3.88 o 
   2  18  -9      596.25      618.83     36.23 o 
   3  18  -9      404.80      415.61     24.35 o 
   4  18  -9      178.65      171.77      9.48 o 
   5  18  -9      286.99      265.57      9.49 o 
   6  18  -9      176.90      211.50      8.78 o 
   7  18  -9      235.03      227.10      9.32 o 
   1  19  -9      149.32      154.22     14.19 o 
   2  19  -9      149.68      166.45     12.42 o 
   3  19  -9        8.26        7.73      3.00 o 
   4  19  -9      239.64      259.69     12.51 o 
   5  19  -9       41.75       51.11      9.01 o 
   6  19  -9       95.60      102.78     11.38 o 
   1  20  -9      346.61      366.37     24.48 o 
   2  20  -9      322.05      351.71     16.68 o 
   3  20  -9      108.61       97.51      9.96 o 
   4  20  -9      338.05      344.56     18.97 o 
   5  20  -9       97.45      113.53     11.70 o 
   1  21  -9       33.46       40.44      5.51 o 
   2  21  -9      217.18      239.21      9.73 o 
   3  21  -9       78.42       71.03      6.57 o 
   4  21  -9       35.61       43.80      5.76 o 
   1  22  -9        9.58       11.23      4.70 o 
   2   0  -8      618.27      677.59      6.93 o 
   4   0  -8     1113.56     1159.78     30.04 o 
   6   0  -8      456.79      495.30      8.61 o 
   8   0  -8      477.85      432.29      9.39 o 
  10   0  -8      134.73      127.13      6.92 o 
  12   0  -8      168.56      172.17      9.65 o 
   1   1  -8      558.20      555.14      9.96 o 
   2   1  -8     2963.90     2956.07    165.66 o 
   3   1  -8      317.18      405.43      5.29 o 
   4   1  -8      204.67      222.73      4.47 o 
   5   1  -8       27.97       31.89      1.93 o 
   6   1  -8      256.26      230.56      4.31 o 
   7   1  -8     1276.62     1196.92     15.70 o 
   8   1  -8      272.67      279.88      5.49 o 
   9   1  -8       31.82       25.54      2.88 o 
  10   1  -8       10.25        8.36      2.64 o 
  11   1  -8       13.28       11.54      2.91 o 
  12   1  -8      173.15      174.53      6.12 o 
   0   2  -8      932.19     1091.32      9.17 o 
   1   2  -8      281.14      251.78     22.42 o 
   2   2  -8       36.88       32.96      1.27 o 
   3   2  -8      195.95      262.18     16.96 o 
   4   2  -8      270.45      266.33      4.29 o 
   5   2  -8       82.73       79.95      2.61 o 
   6   2  -8      935.96      904.11     20.94 o 
   7   2  -8       84.65       82.21      3.42 o 
   8   2  -8       72.12       66.17      3.51 o 
   9   2  -8      229.12      218.57      5.49 o 
  10   2  -8      251.00      254.86      7.26 o 
  11   2  -8       85.21       88.49      4.74 o 
  12   2  -8      118.74      118.48      5.57 o 
   0   3  -8      104.78      100.94     16.76 o 
   1   3  -8      590.76      562.39     64.20 o 
   2   3  -8      670.29      711.25      7.44 o 
   3   3  -8       50.42       52.91      3.73 o 
   4   3  -8       11.84       12.26      1.05 o 
   5   3  -8        6.79        1.56      2.83 o 
   6   3  -8     1407.27     1384.25     24.82 o 
   7   3  -8      949.30      928.32     12.24 o 
   8   3  -8      904.23      888.53     12.19 o 
   9   3  -8        7.87        5.75      2.28 o 
  10   3  -8       56.50       51.93      3.63 o 
  11   3  -8      301.82      326.30      7.34 o 
  12   3  -8      105.47      115.78      5.60 o 
   0   4  -8      399.46      346.88     44.27 o 
   1   4  -8     3906.33     3829.41    233.56 o 
   2   4  -8      298.46      322.42     10.00 o 
   3   4  -8      256.67      248.61     21.38 o 
   4   4  -8        1.52        4.22      1.25 o 
   5   4  -8      169.04       87.37     52.99 o 
   6   4  -8       33.60       33.12      3.47 o 
   7   4  -8      235.47      223.71      4.82 o 
   8   4  -8      267.03      248.64      5.37 o 
   9   4  -8       59.58       58.83      3.54 o 
  10   4  -8       79.12       66.02      3.91 o 
  11   4  -8       80.17       84.14      4.40 o 
   0   5  -8      266.90      275.91     30.67 o 
   1   5  -8     1703.79     1697.54     78.14 o 
   2   5  -8     5512.85     5531.32    338.19 o 
   3   5  -8      284.59      293.26     21.14 o 
   4   5  -8      176.03      182.64      6.09 o 
   5   5  -8       18.54       15.82      1.30 o 
   6   5  -8     1478.26     1422.34     20.54 o 
   7   5  -8     2264.04     2045.72     48.89 o 
   8   5  -8      392.72      335.55     19.95 o 
   9   5  -8      161.87      155.05      8.07 o 
  10   5  -8      297.93      276.38     13.00 o 
  11   5  -8       98.33      107.35      6.85 o 
   0   6  -8     1140.26     1502.10    156.38 o 
   1   6  -8      111.06      134.86      3.61 o 
   2   6  -8      439.70      495.33     22.27 o 
   3   6  -8      125.87      141.98      7.94 o 
   4   6  -8     1245.34     1267.23     96.65 o 
   5   6  -8       26.40       18.34      1.32 o 
   6   6  -8      673.06      599.22     29.13 o 
   7   6  -8      292.69      264.03     13.95 o 
   8   6  -8      113.15       96.54      4.89 o 
   9   6  -8      432.14      401.56     19.20 o 
  10   6  -8      232.25      216.52     11.36 o 
  11   6  -8        9.58        6.59      2.44 o 
   0   7  -8        5.40        3.88      0.85 o 
   1   7  -8      100.11      121.67      5.39 o 
   2   7  -8     1407.10     1471.77     71.34 o 
   3   7  -8      210.50      225.49     15.58 o 
   4   7  -8      140.12      137.75      6.34 o 
   5   7  -8       81.57       79.17      3.59 o 
   6   7  -8      571.47      505.18     20.89 o 
   7   7  -8       55.18       41.84      2.93 o 
   8   7  -8       94.83       84.18      4.67 o 
   9   7  -8       34.16       32.18      2.70 o 
  10   7  -8       29.70       30.82      2.86 o 
  11   7  -8      272.83      267.40     13.04 o 
   0   8  -8      280.10      339.00      8.54 o 
   1   8  -8     1738.83     1858.11     93.16 o 
   2   8  -8       91.72       98.86      4.95 o 
   3   8  -8        5.88        5.05      1.84 o 
   4   8  -8      935.52      914.24     40.13 o 
   5   8  -8      820.07      753.57     32.79 o 
   6   8  -8      141.83      117.99      5.82 o 
   7   8  -8       15.52       14.56      1.91 o 
   8   8  -8       22.63       19.98      2.19 o 
   9   8  -8      506.91      490.33     21.39 o 
  10   8  -8       43.29       46.09      3.68 o 
  11   8  -8       94.83       95.67      5.77 o 
   0   9  -8       34.66       28.14      3.79 o 
   1   9  -8       45.94       59.41      4.24 o 
   2   9  -8       46.22       38.06      2.83 o 
   3   9  -8      414.59      370.48     51.17 o 
   4   9  -8      172.78      167.62     10.16 o 
   5   9  -8       23.08       22.73      1.96 o 
   6   9  -8      777.16      720.31     35.13 o 
   7   9  -8      235.79      221.32     14.42 o 
   8   9  -8      396.04      381.37     21.95 o 
   9   9  -8        1.26        1.79      1.93 o 
  10   9  -8       11.26       14.05      2.76 o 
  11   9  -8      136.88      144.50      9.08 o 
   0  10  -8     5180.62     5402.19     35.42 o 
   1  10  -8      508.57      584.79     38.11 o 
   2  10  -8      301.55      308.71     22.64 o 
   3  10  -8       42.49       40.52      6.00 o 
   4  10  -8      548.56      517.34     33.08 o 
   5  10  -8      446.97      437.45     20.11 o 
   6  10  -8      204.78      185.72      9.07 o 
   7  10  -8       18.20       14.91      1.97 o 
   8  10  -8      119.54      129.33      6.74 o 
   9  10  -8      138.32      140.89      7.30 o 
  10  10  -8       35.06       33.75      3.47 o 
   0  11  -8       64.26       76.84      6.32 o 
   1  11  -8       24.91       27.83      3.01 o 
   2  11  -8       48.19       51.60      5.08 o 
   3  11  -8      289.14      304.48     22.16 o 
   4  11  -8       78.91       87.72      6.18 o 
   5  11  -8       26.78       26.12      2.00 o 
   6  11  -8       15.56       16.33      2.37 o 
   7  11  -8      100.06       95.45      7.33 o 
   8  11  -8      104.56       98.60      5.84 o 
   9  11  -8       61.56       66.96      4.01 o 
  10  11  -8      105.77      104.21      4.80 o 
   0  12  -8     2301.13     2472.62     26.56 o 
   1  12  -8     2511.46     2749.47    188.95 o 
   2  12  -8       86.99       90.76      6.86 o 
   3  12  -8        4.54        5.16      1.57 o 
   4  12  -8      668.91      654.50     45.97 o 
   5  12  -8      175.53      170.54      9.02 o 
   6  12  -8      149.96      140.33      6.34 o 
   7  12  -8       10.54        8.13      2.12 o 
   8  12  -8      354.13      343.62     25.79 o 
   9  12  -8      495.01      502.82     25.75 o 
  10  12  -8      149.05      147.19      9.72 o 
   0  13  -8      101.21      112.58      7.59 o 
   1  13  -8      104.92      109.07      5.35 o 
   2  13  -8       69.94       65.37      4.68 o 
   3  13  -8      759.05      743.64     48.16 o 
   4  13  -8       18.79       14.51      2.01 o 
   5  13  -8       16.07       15.72      2.17 o 
   6  13  -8       46.56       37.10      2.79 o 
   7  13  -8       72.23       75.99      4.15 o 
   8  13  -8       15.06       16.20      2.67 o 
   9  13  -8      114.15      112.85      7.38 o 
   0  14  -8     1356.43     1516.96     22.77 o 
   1  14  -8      223.34      255.89      9.17 o 
   2  14  -8       32.97       31.89      2.83 o 
   3  14  -8      202.12      202.02     10.25 o 
   4  14  -8      752.15      708.94     37.96 o 
   5  14  -8       75.78       52.97      3.24 o 
   6  14  -8        6.99        4.48      2.23 o 
   7  14  -8        4.56        2.78      2.43 o 
   8  14  -8       10.56        9.22      2.77 o 
   9  14  -8       74.13       70.57      4.91 o 
   0  15  -8       66.15       88.86      8.22 o 
   1  15  -8      415.83      440.88     18.97 o 
   2  15  -8      782.41      834.47     50.92 o 
   3  15  -8      198.84      190.37      9.77 o 
   4  15  -8      250.72      231.01     12.83 o 
   5  15  -8       20.74       22.32      2.52 o 
   6  15  -8       37.51       35.14      4.24 o 
   7  15  -8       52.69       51.87      4.07 o 
   8  15  -8        8.16       11.80      2.97 o 
   9  15  -8       61.07       58.03      4.68 o 
   0  16  -8     2676.57     2964.36     33.84 o 
   1  16  -8       51.03       55.04      9.49 o 
   2  16  -8      109.84      110.31      6.72 o 
   3  16  -8        8.90        7.20      2.06 o 
   4  16  -8        4.62        2.99      1.93 o 
   5  16  -8       12.76       14.95      2.44 o 
   6  16  -8       26.38       22.99      3.18 o 
   7  16  -8       50.13       52.81      4.31 o 
   8  16  -8       11.62        7.93      3.14 o 
   0  17  -8      177.87      199.54     10.75 o 
   1  17  -8      397.00      435.43     11.38 o 
   2  17  -8       13.14       14.24      2.41 o 
   3  17  -8      310.12      294.69     13.05 o 
   4  17  -8       51.74       47.60      4.15 o 
   5  17  -8       35.99       33.38      3.58 o 
   6  17  -8      245.73      246.06     10.44 o 
   7  17  -8      242.16      238.59      8.91 o 
   8  17  -8       58.46       53.13      8.22 o 
   0  18  -8      644.35      712.47     18.66 o 
   1  18  -8      392.64      464.98     10.96 o 
   2  18  -8       69.78       76.82      7.68 o 
   3  18  -8      116.77      117.16      6.15 o 
   4  18  -8      227.67      240.45     21.22 o 
   5  18  -8        4.66        6.65      2.85 o 
   6  18  -8      142.20      139.04     10.28 o 
   7  18  -8       25.04       22.77      7.59 o 
   0  19  -8      313.30      329.20     13.91 o 
   1  19  -8       32.71       31.34      3.70 o 
   2  19  -8     1268.18     1319.76     74.66 o 
   3  19  -8      406.92      404.23     30.39 o 
   4  19  -8      120.83      117.26      7.77 o 
   5  19  -8       35.28       38.38      5.17 o 
   6  19  -8       30.10       35.73      8.22 o 
   0  20  -8      144.62      174.24     11.38 o 
   1  20  -8      101.69      100.13     10.31 o 
   2  20  -8      364.46      393.00     18.73 o 
   3  20  -8      275.00      302.99     14.23 o 
   4  20  -8       38.14       45.79      5.48 o 
   5  20  -8      366.64      389.62     11.35 o 
   0  21  -8      738.86      779.20     21.50 o 
   1  21  -8      253.09      275.88      9.73 o 
   2  21  -8        7.25       11.61      4.68 o 
   3  21  -8       60.47       59.64      6.12 o 
   4  21  -8       26.10       27.72      5.22 o 
   0  22  -8      104.95      109.73     11.07 o 
   1  22  -8      100.94       99.56      7.37 o 
   2  22  -8       30.30       37.62      5.59 o 
   2   0  -7     2088.36     1862.15    224.17 o 
   4   0  -7      959.77     1195.38     31.78 o 
   6   0  -7      657.68      586.54     10.75 o 
   8   0  -7      137.91      153.66      6.15 o 
  10   0  -7      175.30      165.49     14.07 o 
  12   0  -7      378.34      401.63     34.15 o 
   1   1  -7      213.29      213.72      3.46 o 
   2   1  -7      181.82      191.35      7.48 o 
   3   1  -7     1300.28     1385.64     17.98 o 
   4   1  -7      601.79      706.32      5.77 o 
   5   1  -7       39.40       47.81      2.17 o 
   6   1  -7      452.15      423.26      6.38 o 
   7   1  -7        4.81        4.20      1.70 o 
   8   1  -7     1033.16      989.86     10.04 o 
   9   1  -7       57.11       44.40      3.19 o 
  10   1  -7       82.72       84.67      4.18 o 
  11   1  -7       49.77       48.61      3.87 o 
  12   1  -7       37.99       39.94      3.95 o 
   1   2  -7     2743.37     2582.18    207.70 o 
   2   2  -7      191.71      195.67      2.23 o 
   3   2  -7      105.39      110.74      5.20 o 
   4   2  -7      496.33      464.32      4.74 o 
   5   2  -7      152.86      190.09      9.12 o 
   6   2  -7      255.07      172.89     80.97 o 
   7   2  -7      635.80      662.01      7.39 o 
   8   2  -7       17.90       14.66      2.36 o 
   9   2  -7      238.60      204.94      5.26 o 
  10   2  -7      157.00      159.06      8.08 o 
  11   2  -7       81.42       73.55      4.28 o 
  12   2  -7      148.91      152.04      5.85 o 
   1   3  -7      517.52      520.15     53.60 o 
   2   3  -7     1570.32     1696.99     41.97 o 
   3   3  -7     1877.29     2307.64    214.10 o 
   4   3  -7      156.41      156.78      5.76 o 
   5   3  -7      103.25       64.30     19.73 o 
   6   3  -7      795.33      392.55    233.15 o 
   7   3  -7     2014.82     2054.27     27.67 o 
   8   3  -7      386.20      355.29      6.16 o 
   9   3  -7      182.57      164.64      4.86 o 
  10   3  -7       17.15       15.24      2.72 o 
  11   3  -7       62.00       63.56      4.14 o 
  12   3  -7      203.22      220.70      6.68 o 
   1   4  -7     2374.67     2275.31    127.03 o 
   2   4  -7     5126.47     5302.51    387.08 o 
   3   4  -7      181.52      216.29     17.04 o 
   4   4  -7       37.81       58.79      1.67 o 
   5   4  -7      252.44      215.15     23.17 o 
   6   4  -7      691.95      668.09     23.06 o 
   7   4  -7       97.56       73.41      3.28 o 
   8   4  -7      582.72      520.96      7.23 o 
   9   4  -7       62.71       54.99      3.47 o 
  10   4  -7      149.29      137.04      7.14 o 
  11   4  -7       76.01       71.44      3.86 o 
  12   4  -7      251.99      263.06      8.00 o 
   1   5  -7     2161.58     2259.93     99.09 o 
   2   5  -7      842.65      938.01     41.02 o 
   3   5  -7      298.00      317.54     13.23 o 
   4   5  -7        8.97        2.11      0.82 o 
   5   5  -7      244.21      211.84      4.66 o 
   6   5  -7     1137.84     1086.48     16.41 o 
   7   5  -7       21.66       16.32      2.16 o 
   8   5  -7      204.79      184.69      9.61 o 
   9   5  -7        4.93        3.92      1.85 o 
  10   5  -7      245.47      218.64     12.99 o 
  11   5  -7       55.13       55.86      5.83 o 
  12   5  -7      112.35      127.97      5.61 o 
   1   6  -7      467.30      508.43     21.91 o 
   2   6  -7     3088.00     3353.48    159.36 o 
   3   6  -7      412.58      478.82     19.96 o 
   4   6  -7       95.08       89.74      3.89 o 
   5   6  -7      686.07      633.20     20.17 o 
   6   6  -7     1003.34      959.14     47.81 o 
   7   6  -7       22.90       23.52      2.09 o 
   8   6  -7       74.91       66.82      3.58 o 
   9   6  -7       12.08       10.62      2.05 o 
  10   6  -7       35.79       31.95      2.82 o 
  11   6  -7       80.48       78.54      3.95 o 
   1   7  -7       12.08       18.07      1.52 o 
   2   7  -7      759.00      810.12     47.68 o 
   3   7  -7      109.99      127.04      5.75 o 
   4   7  -7      114.09      119.75      7.36 o 
   5   7  -7      301.11      271.11      7.76 o 
   6   7  -7     3303.23     3082.24    136.32 o 
   7   7  -7      176.45      181.73      7.24 o 
   8   7  -7       21.76       22.26      2.22 o 
   9   7  -7      206.45      190.06     11.07 o 
  10   7  -7      340.15      310.63     15.90 o 
  11   7  -7       41.52       41.66      3.26 o 
   1   8  -7      548.54      598.44     40.14 o 
   2   8  -7      157.99      174.52      9.89 o 
   3   8  -7      147.16      174.87      9.14 o 
   4   8  -7      372.65      380.23     20.93 o 
   5   8  -7      353.80      349.81     13.94 o 
   6   8  -7      228.92      207.03      9.71 o 
   7   8  -7      203.56      185.18     10.39 o 
   8   8  -7       70.04       63.10      3.05 o 
   9   8  -7        2.00        1.53      1.87 o 
  10   8  -7       26.31       28.17      2.87 o 
  11   8  -7       97.29       95.01      6.84 o 
   1   9  -7      646.87      791.61     42.02 o 
   2   9  -7      156.97      168.98      8.15 o 
   3   9  -7      237.55      216.15     30.83 o 
   4   9  -7      322.22      355.26     19.02 o 
   5   9  -7      394.24      336.03     13.41 o 
   6   9  -7       64.20       64.78      4.62 o 
   7   9  -7       78.80       63.17      2.95 o 
   8   9  -7      274.59      265.92     11.01 o 
   9   9  -7      440.64      436.94     26.13 o 
  10   9  -7      236.06      253.31     14.45 o 
  11   9  -7       37.27       44.43      3.56 o 
   1  10  -7      155.20      196.81      5.86 o 
   2  10  -7       33.70       38.40      4.93 o 
   3  10  -7       63.70       48.45     12.72 o 
   4  10  -7       75.27       79.68      4.55 o 
   5  10  -7       43.97       48.67      2.80 o 
   6  10  -7      158.03      158.52      6.49 o 
   7  10  -7       25.90       23.24      2.16 o 
   8  10  -7       95.73       88.02      5.20 o 
   9  10  -7      112.15      128.23      6.75 o 
  10  10  -7       17.86       21.21      2.76 o 
  11  10  -7       66.29       60.90      4.30 o 
   1  11  -7      307.49      339.26     20.24 o 
   2  11  -7       35.64       40.47      4.34 o 
   3  11  -7      247.21      248.76     22.41 o 
   4  11  -7       98.89      101.42      6.32 o 
   5  11  -7      940.58      863.06     50.54 o 
   6  11  -7      142.85      129.20      7.83 o 
   7  11  -7       63.00       56.58      3.33 o 
   8  11  -7      230.71      213.31     15.43 o 
   9  11  -7      334.85      343.29     17.66 o 
  10  11  -7      108.65      114.11      5.80 o 
   1  12  -7     1466.65     1664.12    128.86 o 
   2  12  -7      404.22      438.64     25.05 o 
   3  12  -7       66.76       74.60      4.90 o 
   4  12  -7      350.89      407.88     25.83 o 
   5  12  -7      674.84      589.73     31.08 o 
   6  12  -7       40.36       35.35      2.31 o 
   7  12  -7       31.16       25.47      2.57 o 
   8  12  -7      202.22      200.06     12.06 o 
   9  12  -7      206.08      188.29      8.95 o 
  10  12  -7       43.71       38.62      3.65 o 
   1  13  -7      184.52      200.98      6.48 o 
   2  13  -7      107.70      112.04      4.01 o 
   3  13  -7      334.27      337.80     13.57 o 
   4  13  -7       39.52       47.77      2.84 o 
   5  13  -7      250.44      217.34     11.36 o 
   6  13  -7      181.81      178.85      9.00 o 
   7  13  -7      124.25      110.98      6.25 o 
   8  13  -7      124.90      121.83      7.94 o 
   9  13  -7       39.33       49.95      4.15 o 
  10  13  -7        3.65        2.20      2.73 o 
   1  14  -7       69.89       77.28      5.03 o 
   2  14  -7      105.05      115.14      7.91 o 
   3  14  -7       26.25       38.09      2.65 o 
   4  14  -7      549.73      478.65     24.02 o 
   5  14  -7       38.60       30.47      2.59 o 
   6  14  -7        2.69        2.09      1.91 o 
   7  14  -7       70.32       67.59      4.22 o 
   8  14  -7      166.35      168.49     11.30 o 
   9  14  -7      289.55      289.66     12.46 o 
   1  15  -7      229.91      280.07     12.02 o 
   2  15  -7       65.98       73.44      4.34 o 
   3  15  -7      609.12      610.56     25.76 o 
   4  15  -7      700.83      656.28     28.80 o 
   5  15  -7      967.60      839.42     23.09 o 
   6  15  -7      265.39      246.36      7.00 o 
   7  15  -7       17.92       18.34      2.98 o 
   8  15  -7      100.80      106.47      5.47 o 
   9  15  -7        5.93        1.43      2.91 o 
   1  16  -7       44.70       43.34      4.47 o 
   2  16  -7      499.36      498.36     28.62 o 
   3  16  -7      497.49      520.07     23.78 o 
   4  16  -7      194.54      188.52     10.00 o 
   5  16  -7       18.91       19.12      2.48 o 
   6  16  -7        7.87        6.15      2.50 o 
   7  16  -7       81.01       74.27      4.54 o 
   8  16  -7        6.19       -0.51      3.33 o 
   1  17  -7      330.26      369.18     12.97 o 
   2  17  -7      606.38      628.23     39.16 o 
   3  17  -7      328.24      330.42     23.77 o 
   4  17  -7       88.53       87.58      6.26 o 
   5  17  -7      182.65      199.88      8.49 o 
   6  17  -7      275.02      309.82      9.55 o 
   7  17  -7       18.56       21.65      7.75 o 
   8  17  -7        1.70       -3.16      5.69 o 
   1  18  -7      111.62      117.89      9.33 o 
   2  18  -7       43.03       41.77      3.83 o 
   3  18  -7       63.45       50.10      5.47 o 
   4  18  -7       69.43       73.56      8.08 o 
   5  18  -7      110.79      102.71      5.09 o 
   6  18  -7       19.97       29.41      6.96 o 
   7  18  -7      221.48      210.93     13.28 o 
   1  19  -7        0.91        2.01      2.74 o 
   2  19  -7      135.89      144.58      8.11 o 
   3  19  -7      198.60      211.11     11.44 o 
   4  19  -7       45.21       48.99      5.45 o 
   5  19  -7       36.73       35.36      5.69 o 
   6  19  -7        4.20        6.64      6.01 o 
   1  20  -7      278.79      286.51     18.04 o 
   2  20  -7       75.27       99.00      7.26 o 
   3  20  -7      114.05      136.52      7.71 o 
   4  20  -7      309.64      337.38     11.86 o 
   5  20  -7       60.34       53.84      6.17 o 
   1  21  -7      138.38      141.96      7.71 o 
   2  21  -7       53.16       69.21      7.27 o 
   3  21  -7      359.47      378.52     13.76 o 
   4  21  -7      128.93      150.75      8.14 o 
   1  22  -7       25.52       25.15      5.14 o 
   2  22  -7       25.30       26.69      6.80 o 
   3  22  -7      150.40      154.19      8.50 o 
   2   0  -6     6816.24     6869.08    182.94 o 
   4   0  -6      518.29      575.92      7.26 o 
   6   0  -6     1301.88     1000.55    223.26 o 
   8   0  -6       14.88       24.65      3.68 o 
  10   0  -6      191.09      174.64      9.65 o 
  12   0  -6       22.72       27.74      5.03 o 
   1   1  -6     5832.72     5784.73     40.64 o 
   2   1  -6       51.87       58.83      1.11 o 
   3   1  -6      156.82      156.09      2.57 o 
   4   1  -6     1405.49     1474.11     11.41 o 
   5   1  -6     1059.72     1167.50      7.98 o 
   6   1  -6      179.76      130.36     47.40 o 
   7   1  -6       50.31       52.65      2.86 o 
   8   1  -6      318.34      319.99      5.81 o 
   9   1  -6       43.31       40.34      3.08 o 
  10   1  -6       45.16       39.38      3.24 o 
  11   1  -6      129.79      138.87      5.38 o 
  12   1  -6      134.41      137.60      5.53 o 
   0   2  -6      108.90      116.06      2.85 o 
   1   2  -6     1120.67     1021.48     77.95 o 
   2   2  -6     1074.91     1190.44     49.15 o 
   3   2  -6     1918.67     2086.23     81.00 o 
   4   2  -6      143.09      117.11      8.90 o 
   5   2  -6        8.39        6.22      2.12 o 
   6   2  -6     1229.99      545.88    350.73 o 
   7   2  -6     1401.79     1260.28     11.59 o 
   8   2  -6      611.87      566.14     13.88 o 
   9   2  -6      116.50      106.50      4.22 o 
  10   2  -6       74.21       68.08      4.03 o 
  11   2  -6       16.74       16.47      2.96 o 
  12   2  -6       26.36       34.52      3.79 o 
   0   3  -6     3287.76     2939.99    416.79 o 
   1   3  -6     7868.87     7391.34    344.12 o 
   2   3  -6      660.60      749.85     44.22 o 
   3   3  -6      278.62      304.77     32.59 o 
   4   3  -6      220.02      195.74     10.44 o 
   5   3  -6      444.73      380.01     27.17 o 
   6   3  -6      349.42      244.02    108.85 o 
   7   3  -6      372.62      372.56      5.73 o 
   8   3  -6      226.75      205.58      4.94 o 
   9   3  -6      137.21      124.03      4.38 o 
  10   3  -6      366.62      375.63     11.32 o 
  11   3  -6       64.44       54.82      3.40 o 
  12   3  -6       68.79       77.27      4.74 o 
   0   4  -6       26.25       25.84      3.48 o 
   1   4  -6      715.44      673.96     30.40 o 
   2   4  -6     1571.47     1545.28    206.32 o 
   3   4  -6     5928.98     6711.28    248.75 o 
   4   4  -6        8.33       12.43      1.03 o 
   5   4  -6       12.07       13.95      1.17 o 
   6   4  -6      391.36      325.70     18.75 o 
   7   4  -6      415.58      386.44      5.81 o 
   8   4  -6      639.59      613.97      7.71 o 
   9   4  -6      289.05      288.58      7.03 o 
  10   4  -6       99.10       92.58      4.81 o 
  11   4  -6       90.95       87.40      5.52 o 
  12   4  -6       49.74       48.01      4.07 o 
   0   5  -6      358.93      427.18     55.02 o 
   1   5  -6      327.39      357.00     16.81 o 
   2   5  -6      102.72      108.89      5.05 o 
   3   5  -6      134.81      145.36      8.14 o 
   4   5  -6      702.13      729.19     26.02 o 
   5   5  -6      239.57      220.07      9.60 o 
   6   5  -6        0.26        0.66      0.97 o 
   7   5  -6      112.31      113.72      6.31 o 
   8   5  -6        4.23        3.37      1.66 o 
   9   5  -6       34.61       33.65      2.58 o 
  10   5  -6       23.74       24.41      2.58 o 
  11   5  -6       99.41       92.79      7.42 o 
  12   5  -6       53.67       61.70      4.38 o 
   0   6  -6      187.56      184.68      5.38 o 
   1   6  -6      549.03      612.49     31.68 o 
   2   6  -6      221.08      237.89     13.80 o 
   3   6  -6     1497.60     1697.77     88.47 o 
   4   6  -6      182.73      185.14      8.79 o 
   5   6  -6      211.82      214.36      6.71 o 
   6   6  -6      386.15      348.07     14.25 o 
   7   6  -6     1575.78     1391.29     66.86 o 
   8   6  -6      706.16      634.93     31.39 o 
   9   6  -6      137.15      125.23      7.43 o 
  10   6  -6       90.30       90.19      5.50 o 
  11   6  -6       14.17       12.46      2.93 o 
   0   7  -6     1369.00     1466.05     15.18 o 
   1   7  -6      187.79      195.06      9.63 o 
   2   7  -6       79.16       94.01      4.91 o 
   3   7  -6      134.52      148.53      7.39 o 
   4   7  -6     1196.64     1211.62     49.90 o 
   5   7  -6      963.68     1029.25     34.12 o 
   6   7  -6     1378.56     1282.13     50.63 o 
   7   7  -6      248.61      228.39     11.41 o 
   8   7  -6      181.90      178.99     10.34 o 
   9   7  -6        1.77        0.71      1.76 o 
  10   7  -6       32.34       26.14      2.65 o 
  11   7  -6      155.18      160.63      8.35 o 
   0   8  -6       69.74       67.67      4.11 o 
   1   8  -6      227.18      265.85     16.20 o 
   2   8  -6      948.85     1112.60     69.80 o 
   3   8  -6       74.41       69.98      4.90 o 
   4   8  -6      386.01      419.19     19.68 o 
   5   8  -6        6.83        6.43      1.19 o 
   6   8  -6      106.25      104.22      4.69 o 
   7   8  -6      538.40      467.72     25.42 o 
   8   8  -6      610.33      568.93     26.40 o 
   9   8  -6        8.67        7.24      2.01 o 
  10   8  -6       59.60       56.28      4.43 o 
  11   8  -6       93.10      101.71      5.44 o 
   0   9  -6     5329.24     5630.83     33.52 o 
   1   9  -6      590.13      604.19     28.13 o 
   2   9  -6        0.90        1.00      0.78 o 
   3   9  -6       51.67       57.84      2.81 o 
   4   9  -6      140.29      122.78      5.85 o 
   5   9  -6      555.12      580.91     22.06 o 
   6   9  -6      691.23      670.64     24.95 o 
   7   9  -6       77.50       72.04      3.36 o 
   8   9  -6       52.26       55.51      3.69 o 
   9   9  -6      139.44      148.58      8.25 o 
  10   9  -6      482.41      476.18     24.50 o 
  11   9  -6      132.70      144.87      7.58 o 
   0  10  -6      102.67      111.95      6.32 o 
   1  10  -6      199.77      228.94      7.01 o 
   2  10  -6       93.83       90.94      2.42 o 
   3  10  -6      111.77      106.94     12.42 o 
   4  10  -6       84.79       94.20      4.62 o 
   5  10  -6      136.55      139.44      5.89 o 
   6  10  -6      326.87      288.63     12.22 o 
   7  10  -6     1354.71     1283.31     72.07 o 
   8  10  -6      250.38      246.99     15.15 o 
   9  10  -6      103.75       95.33      4.41 o 
  10  10  -6      174.09      176.52     10.90 o 
  11  10  -6       96.15      112.93      7.58 o 
   0  11  -6       97.80       80.96      5.69 o 
   1  11  -6      171.62      252.31     12.90 o 
   2  11  -6       18.80       14.51      7.49 o 
   3  11  -6       76.29       82.70      6.34 o 
   4  11  -6      159.00      174.65      8.96 o 
   5  11  -6     1971.79     1816.36     87.97 o 
   6  11  -6      126.14      119.24      5.16 o 
   7  11  -6      131.77      133.28      9.19 o 
   8  11  -6        9.81        9.20      2.06 o 
   9  11  -6      102.17       89.51      4.56 o 
  10  11  -6      263.94      249.68     12.92 o 
   0  12  -6      184.73      199.54      8.22 o 
   1  12  -6       69.86       92.44      4.58 o 
   2  12  -6     1089.30     1103.86    115.21 o 
   3  12  -6      293.57      312.02     16.37 o 
   4  12  -6      746.22      729.97     46.12 o 
   5  12  -6        4.90        5.89      1.53 o 
   6  12  -6      447.90      423.68     17.32 o 
   7  12  -6      386.43      370.53     23.02 o 
   8  12  -6       87.87       82.25      5.29 o 
   9  12  -6      331.18      326.28     16.25 o 
  10  12  -6      102.56      101.62      6.30 o 
   0  13  -6     7817.21     9011.66     51.23 o 
   1  13  -6      640.19      728.92     21.98 o 
   2  13  -6      103.88      124.28     10.66 o 
   3  13  -6      368.95      401.43     20.32 o 
   4  13  -6      425.81      380.92     21.96 o 
   5  13  -6       58.12       56.56      3.05 o 
   6  13  -6       16.76       14.86      1.95 o 
   7  13  -6       91.29       85.50      4.24 o 
   8  13  -6        7.08        7.81      2.35 o 
   9  13  -6      182.82      184.26     10.38 o 
  10  13  -6       49.01       50.84      3.94 o 
   0  14  -6      491.80      542.02     14.23 o 
   1  14  -6     1139.09     1322.38     35.42 o 
   2  14  -6      121.72      133.29      9.28 o 
   3  14  -6      173.88      175.27      8.56 o 
   4  14  -6       98.58       95.16      5.06 o 
   5  14  -6       84.13       80.36      3.80 o 
   6  14  -6       30.11       33.85      2.88 o 
   7  14  -6      134.80      134.97      7.29 o 
   8  14  -6        0.91       -0.90      2.23 o 
   9  14  -6      225.56      247.75     11.18 o 
   0  15  -6     1380.30     1590.01     23.72 o 
   1  15  -6      290.74      361.46     14.70 o 
   2  15  -6      289.00      297.89     14.33 o 
   3  15  -6       21.77       25.96      2.33 o 
   4  15  -6      160.39      158.14      7.86 o 
   5  15  -6      155.28      139.93      4.21 o 
   6  15  -6       86.84       88.62      3.78 o 
   7  15  -6        2.87        5.35      2.48 o 
   8  15  -6      246.45      241.82      7.04 o 
   9  15  -6      186.45      178.91      6.62 o 
   0  16  -6      483.08      562.89     15.18 o 
   1  16  -6       44.63       42.83      4.36 o 
   2  16  -6      649.63      652.83     36.38 o 
   3  16  -6      806.98      814.09     35.74 o 
   4  16  -6      215.86      206.76      7.58 o 
   5  16  -6       57.51       57.56      3.39 o 
   6  16  -6      123.26      112.90      4.96 o 
   7  16  -6      193.09      175.89      7.56 o 
   8  16  -6       23.26       20.56      6.64 o 
   0  17  -6     2113.52     2388.50     31.31 o 
   1  17  -6        5.54        7.43      3.35 o 
   2  17  -6       35.13       35.52      3.30 o 
   3  17  -6       69.04       67.70      4.69 o 
   4  17  -6       60.47       56.35      4.00 o 
   5  17  -6      209.79      208.04      9.03 o 
   6  17  -6       60.58       60.11      4.26 o 
   7  17  -6       18.64       24.03      6.32 o 
   8  17  -6        2.67        2.21      5.69 o 
   0  18  -6      113.02      126.81      9.80 o 
   1  18  -6      268.99      288.77      9.17 o 
   2  18  -6      772.72      797.15     50.33 o 
   3  18  -6      271.89      284.93     15.87 o 
   4  18  -6       30.86       25.62      3.38 o 
   5  18  -6       12.22       12.24      3.79 o 
   6  18  -6       94.83      101.16      6.61 o 
   7  18  -6      115.04      124.91     10.44 o 
   0  19  -6      922.90     1007.52     22.14 o 
   1  19  -6      641.16      669.03     43.41 o 
   2  19  -6       44.09       41.92      3.86 o 
   3  19  -6      173.69      172.10      7.83 o 
   4  19  -6       43.66       51.53      5.35 o 
   5  19  -6      380.80      387.02     10.58 o 
   6  19  -6      193.93      206.69     19.76 o 
   7  19  -6      152.02      165.07     12.65 o 
   0  20  -6      108.69      114.48      9.80 o 
   1  20  -6       55.64       57.94      5.80 o 
   2  20  -6      696.46      702.80     13.86 o 
   3  20  -6      242.75      273.48      9.71 o 
   4  20  -6      122.03      113.31      7.15 o 
   5  20  -6       63.36       57.69      5.90 o 
   6  20  -6      169.82      191.64     12.97 o 
   0  21  -6       58.71       55.02      8.54 o 
   1  21  -6        4.72        4.55      4.13 o 
   2  21  -6       71.79       78.13      6.48 o 
   3  21  -6      194.24      218.68     18.18 o 
   4  21  -6       66.50       77.01      6.80 o 
   5  21  -6       31.98       39.43      5.47 o 
   0  22  -6      184.98      209.03     12.65 o 
   1  22  -6      277.81      320.08     10.73 o 
   2  22  -6      122.29      127.34      9.33 o 
   3  22  -6      207.74      235.34      9.73 o 
   0  23  -6      185.03      198.59     13.60 o 
   2   0  -5      823.79      788.60     12.49 o 
   4   0  -5     1228.57     1325.52     10.62 o 
   6   0  -5      625.83      654.28     12.97 o 
   8   0  -5     1182.03     1110.20     26.88 o 
  10   0  -5      439.44      392.27     20.24 o 
  12   0  -5      561.90      581.51     30.52 o 
   1   1  -5     7823.23     6424.35    752.95 o 
   2   1  -5      192.16      239.76     15.99 o 
   3   1  -5      660.85      682.71      6.66 o 
   4   1  -5      740.33      675.60     49.76 o 
   5   1  -5      318.56      301.52      4.75 o 
   6   1  -5     1897.57     1154.80    380.12 o 
   7   1  -5      297.64      261.94     12.87 o 
   8   1  -5      760.25      628.21      8.85 o 
   9   1  -5       21.57       15.94      2.43 o 
  10   1  -5      123.88      119.19      4.50 o 
  11   1  -5      128.58      136.12      5.09 o 
  12   1  -5      148.93      152.45      5.69 o 
   1   2  -5      498.20      503.88     17.22 o 
   2   2  -5      282.37      287.69     61.55 o 
   3   2  -5     1133.47     1135.90     10.43 o 
   4   2  -5     1174.24     1016.73    128.44 o 
   5   2  -5      746.88      650.76     49.03 o 
   6   2  -5      813.60      553.65    160.87 o 
   7   2  -5      579.85      515.49     39.65 o 
   8   2  -5      221.29      204.92      4.86 o 
   9   2  -5        5.68        4.69      2.16 o 
  10   2  -5       89.14       86.22      4.14 o 
  11   2  -5      396.96      409.96      7.78 o 
  12   2  -5      376.45      409.61     11.82 o 
   1   3  -5     4830.09     4241.71    284.06 o 
   2   3  -5     2370.62     1956.77    587.38 o 
   3   3  -5       25.18       30.23      1.73 o 
   4   3  -5     2869.46     2955.73     73.14 o 
   5   3  -5      256.12      190.33     10.26 o 
   6   3  -5      424.96      374.19     27.00 o 
   7   3  -5       26.20       22.67      2.21 o 
   8   3  -5       38.03       33.07      2.65 o 
   9   3  -5       14.17        9.15      2.31 o 
  10   3  -5       85.46       80.09      4.07 o 
  11   3  -5       61.68       69.26      4.22 o 
  12   3  -5      307.66      330.63      7.71 o 
   1   4  -5      755.53      763.27     36.64 o 
   2   4  -5     1419.43     1440.40    169.17 o 
   3   4  -5     1212.79     1374.56     49.65 o 
   4   4  -5      450.48      508.34      8.02 o 
   5   4  -5      513.83      516.93     21.60 o 
   6   4  -5      118.25       98.08      5.01 o 
   7   4  -5      472.17      427.46      7.44 o 
   8   4  -5      677.52      644.38     11.91 o 
   9   4  -5       83.57       69.44      3.70 o 
  10   4  -5      164.72      134.51      7.36 o 
  11   4  -5       92.73       89.10      5.57 o 
  12   4  -5      108.90      110.57      5.21 o 
   1   5  -5      237.32      258.51     14.74 o 
   2   5  -5     1384.53     1602.62     69.09 o 
   3   5  -5      551.22      559.26     28.47 o 
   4   5  -5     2325.79     2554.93     91.04 o 
   5   5  -5      312.07      327.06     13.97 o 
   6   5  -5       22.73       15.83      1.33 o 
   7   5  -5      327.87      311.54     15.10 o 
   8   5  -5      370.95      309.72     16.46 o 
   9   5  -5       58.05       47.97      3.53 o 
  10   5  -5      214.65      215.79      8.12 o 
  11   5  -5       68.65       68.50      4.62 o 
  12   5  -5       37.71       42.09      4.02 o 
   1   6  -5       69.14       82.43      5.34 o 
   2   6  -5     1708.87     2061.69     95.62 o 
   3   6  -5     1559.02     1684.71     83.46 o 
   4   6  -5       20.76       20.58      1.19 o 
   5   6  -5      249.26      195.26      7.00 o 
   6   6  -5      253.35      233.57     10.93 o 
   7   6  -5      279.85      272.77     10.29 o 
   8   6  -5      457.64      410.29     20.23 o 
   9   6  -5       54.27       49.05      2.86 o 
  10   6  -5       28.98       21.74      2.46 o 
  11   6  -5       44.06       45.66      3.75 o 
  12   6  -5       83.12       88.45      4.86 o 
   1   7  -5      590.04      669.93     28.85 o 
   2   7  -5     1742.24     2157.81    110.37 o 
   3   7  -5      783.32      861.51     42.63 o 
   4   7  -5      841.31      818.08     36.65 o 
   5   7  -5      265.33      247.57      7.52 o 
   6   7  -5      276.25      263.40     10.61 o 
   7   7  -5      225.79      215.60     11.73 o 
   8   7  -5      195.06      182.87     10.27 o 
   9   7  -5       32.80       24.68      2.36 o 
  10   7  -5       14.05       10.78      2.28 o 
  11   7  -5       18.97       19.02      3.05 o 
   1   8  -5      201.07      240.19     16.66 o 
   2   8  -5     1443.25     1756.31     81.43 o 
   3   8  -5      803.74      912.79     46.86 o 
   4   8  -5      167.45      197.65      8.79 o 
   5   8  -5      432.52      432.65     15.84 o 
   6   8  -5      314.95      301.70     14.64 o 
   7   8  -5      378.46      356.08     17.27 o 
   8   8  -5      452.92      446.89     22.32 o 
   9   8  -5       42.40       34.89      2.62 o 
  10   8  -5       91.30       93.61      4.14 o 
  11   8  -5       11.50       10.60      2.88 o 
   1   9  -5      585.92      651.73     29.89 o 
   2   9  -5      444.35      536.50     21.54 o 
   3   9  -5       66.01       74.11      4.10 o 
   4   9  -5       22.80       21.90      1.37 o 
   5   9  -5      132.13      150.51      7.17 o 
   6   9  -5      345.99      356.53     14.85 o 
   7   9  -5       56.95       62.05      2.88 o 
   8   9  -5       11.17       11.50      1.97 o 
   9   9  -5       49.46       47.52      2.91 o 
  10   9  -5        1.63        1.09      2.02 o 
  11   9  -5       13.00       14.07      3.07 o 
   1  10  -5      716.24      813.74     29.39 o 
   2  10  -5      127.92      119.06     20.73 o 
   3  10  -5       31.45       29.72      2.33 o 
   4  10  -5      912.39     1055.36     49.62 o 
   5  10  -5     1827.95     1924.04     79.36 o 
   6  10  -5      822.30      765.73     30.38 o 
   7  10  -5      927.69      901.45     45.05 o 
   8  10  -5       25.75       25.47      2.37 o 
   9  10  -5        2.19        1.01      1.95 o 
  10  10  -5       55.79       54.02      3.39 o 
  11  10  -5      146.49      144.43      9.04 o 
   1  11  -5       38.78       62.19      2.53 o 
   2  11  -5      706.59      644.48    175.23 o 
   3  11  -5        4.16       10.19      1.27 o 
   4  11  -5      259.42      271.68     10.02 o 
   5  11  -5      475.78      452.67     20.39 o 
   6  11  -5       75.57       74.08      3.69 o 
   7  11  -5      354.08      356.23     15.07 o 
   8  11  -5      196.43      197.63      9.77 o 
   9  11  -5       23.68       20.35      2.53 o 
  10  11  -5       32.72       33.89      3.41 o 
  11  11  -5       23.86       22.15      3.83 o 
   1  12  -5      184.24      197.10     14.44 o 
   2  12  -5      137.61      157.44     10.89 o 
   3  12  -5      363.97      401.90     17.71 o 
   4  12  -5     1561.70     1501.91     75.31 o 
   5  12  -5      524.31      461.48     22.53 o 
   6  12  -5      597.63      550.67     18.75 o 
   7  12  -5       67.22       65.31      4.84 o 
   8  12  -5      289.87      286.81     14.33 o 
   9  12  -5      445.94      451.84     23.22 o 
  10  12  -5       31.84       32.78      3.42 o 
   1  13  -5      707.88      787.93     26.41 o 
   2  13  -5       93.31       97.98      3.77 o 
   3  13  -5      303.79      307.14     13.23 o 
   4  13  -5      162.78      163.60      6.02 o 
   5  13  -5      116.37      129.96      5.88 o 
   6  13  -5       62.23       55.35      3.07 o 
   7  13  -5      105.63       98.75      6.05 o 
   8  13  -5       66.81       67.21      4.15 o 
   9  13  -5      187.79      179.85      6.39 o 
  10  13  -5       79.62       77.20      4.57 o 
   1  14  -5      610.03      739.81     19.92 o 
   2  14  -5       75.11       89.92      5.43 o 
   3  14  -5      690.07      661.71     28.75 o 
   4  14  -5        6.83       12.47      1.74 o 
   5  14  -5      337.20      341.10     13.17 o 
   6  14  -5      328.21      296.56     10.18 o 
   7  14  -5       61.25       58.54      3.46 o 
   8  14  -5      118.25      121.78      4.65 o 
   9  14  -5      266.91      292.43     11.34 o 
   1  15  -5       79.11      104.64      5.37 o 
   2  15  -5      847.65      874.39     42.40 o 
   3  15  -5      110.34      111.54      6.39 o 
   4  15  -5      185.93      171.12      6.90 o 
   5  15  -5       80.16       69.27      3.39 o 
   6  15  -5      134.36      127.68      6.03 o 
   7  15  -5       38.54       41.54      3.18 o 
   8  15  -5        9.91        9.16      2.67 o 
   9  15  -5      113.46      118.59      7.38 o 
   1  16  -5      564.22      609.17     11.18 o 
   2  16  -5      396.46      411.86     20.47 o 
   3  16  -5      545.59      545.88     26.67 o 
   4  16  -5       55.83       62.05      3.91 o 
   5  16  -5      118.75      103.69      4.61 o 
   6  16  -5      118.74      106.28      4.89 o 
   7  16  -5       24.97       22.77      6.32 o 
   8  16  -5       69.86       64.20      8.22 o 
   9  16  -5       23.13       28.78      7.27 o 
   1  17  -5        8.62        4.90      3.35 o 
   2  17  -5      244.48      267.13     19.03 o 
   3  17  -5      384.98      368.47     19.66 o 
   4  17  -5      323.59      325.13     10.72 o 
   5  17  -5       24.44       21.51      3.06 o 
   6  17  -5      105.01       98.57      6.12 o 
   7  17  -5       66.61       62.30      8.54 o 
   8  17  -5      152.19      143.25     11.70 o 
   1  18  -5      204.28      221.41      9.33 o 
   2  18  -5      130.18      130.63     10.06 o 
   3  18  -5       29.51       29.09      3.30 o 
   4  18  -5       45.76       42.30      4.90 o 
   5  18  -5       37.37       35.89      4.55 o 
   6  18  -5      136.16      141.18     11.70 o 
   7  18  -5       73.51       65.14      8.54 o 
   1  19  -5      129.60      127.47      9.31 o 
   2  19  -5      105.20      115.78      6.80 o 
   3  19  -5       12.83       12.67      3.87 o 
   4  19  -5        1.10       -2.59      3.33 o 
   5  19  -5        3.46        1.93      3.42 o 
   6  19  -5      216.85      217.03     14.39 o 
   7  19  -5       37.08       39.21      7.91 o 
   1  20  -5       66.58       73.61      6.25 o 
   2  20  -5       66.73       74.47      6.37 o 
   3  20  -5        3.92        6.57      3.78 o 
   4  20  -5      177.50      173.55      8.24 o 
   5  20  -5       76.34       78.64     10.12 o 
   6  20  -5       27.18       26.19      4.86 o 
   1  21  -5      126.60      149.25      7.94 o 
   2  21  -5       85.72      107.82      7.26 o 
   3  21  -5       93.43      108.57      7.47 o 
   4  21  -5      110.12      135.32      9.01 o 
   5  21  -5       12.18       10.24      4.55 o 
   1  22  -5       29.04       41.78      5.58 o 
   2  22  -5       33.96       34.89      5.35 o 
   3  22  -5       39.61       51.20      6.12 o 
   4  22  -5       24.43       22.85      5.13 o 
   1  23  -5        6.62       10.16      4.68 o 
   2   0  -4      839.64      895.67     22.61 o 
   4   0  -4      239.64      254.44      4.70 o 
   6   0  -4     3196.49     3387.48     28.78 o 
   8   0  -4       33.54       20.92      3.33 o 
  10   0  -4      542.43      555.43     20.40 o 
  12   0  -4      388.96      407.33     21.03 o 
   1   1  -4     1202.85     1075.75     64.38 o 
   2   1  -4     8262.70     8738.54    429.09 o 
   3   1  -4     3044.22     2584.33    326.86 o 
   4   1  -4      471.39      447.10     29.53 o 
   5   1  -4       18.04       13.71      1.02 o 
   6   1  -4      821.88      577.69     94.20 o 
   7   1  -4      671.43      610.34     19.45 o 
   8   1  -4      649.92      575.32      9.90 o 
   9   1  -4       47.35       39.69      2.99 o 
  10   1  -4      104.55      109.43      5.75 o 
  11   1  -4       12.81       11.57      2.76 o 
  12   1  -4       14.75       17.27      3.27 o 
   0   2  -4    10798.69     9857.21   1336.55 o 
   1   2  -4    13247.88    12322.07    325.63 o 
   2   2  -4      272.51      260.88     53.68 o 
   3   2  -4       99.08       62.33     25.14 o 
   4   2  -4     1435.82     1290.57    111.56 o 
   5   2  -4     1076.60      946.71     86.72 o 
   6   2  -4      844.90      823.80     60.75 o 
   7   2  -4       92.72       80.25      4.58 o 
   8   2  -4       52.37       54.47      3.08 o 
   9   2  -4      455.20      374.68      6.80 o 
  10   2  -4      205.69      202.59      5.41 o 
  11   2  -4       51.07       44.99      3.67 o 
  12   2  -4      154.22      156.73      5.65 o 
   0   3  -4      366.06      365.19     41.90 o 
   1   3  -4       67.45       57.94      2.95 o 
   2   3  -4      382.38      350.29     42.72 o 
   3   3  -4     2028.59     2088.60     50.36 o 
   4   3  -4     2212.55     2238.38     64.26 o 
   5   3  -4       15.72       11.76      1.04 o 
   6   3  -4      195.34      190.96     10.34 o 
   7   3  -4     1234.72     1015.29     49.88 o 
   8   3  -4       28.27       41.42      2.85 o 
   9   3  -4       57.76       54.56      3.24 o 
  10   3  -4        1.16       -1.22      2.16 o 
  11   3  -4       36.68       32.31      3.27 o 
  12   3  -4       36.38       41.18      3.86 o 
   0   4  -4     2196.26     2537.44    319.08 o 
   1   4  -4     5711.16     5322.49    431.89 o 
   2   4  -4      142.46      121.52     35.69 o 
   3   4  -4      735.89      752.13     28.87 o 
   4   4  -4     1880.38     1997.91     35.99 o 
   5   4  -4      934.48      877.69     31.45 o 
   6   4  -4       56.75       43.51      2.02 o 
   7   4  -4       59.74       45.18      2.60 o 
   8   4  -4      164.46      163.81      5.02 o 
   9   4  -4      129.41      108.89      5.46 o 
  10   4  -4       45.62       37.83      2.79 o 
  11   4  -4        4.06        0.57      2.36 o 
  12   4  -4      211.96      225.67      7.34 o 
   0   5  -4      147.73      171.71     15.97 o 
   1   5  -4      224.68      243.05     16.61 o 
   2   5  -4      913.43     1022.54     68.19 o 
   3   5  -4     1919.55     2041.61     87.80 o 
   4   5  -4      883.48      897.47     33.40 o 
   5   5  -4      184.80      184.87      9.49 o 
   6   5  -4       64.29       60.68      3.71 o 
   7   5  -4     2539.29     2147.29    134.06 o 
   8   5  -4       91.07       73.17      3.66 o 
   9   5  -4      113.70      106.61      6.10 o 
  10   5  -4       68.93       60.48      4.02 o 
  11   5  -4       97.19      108.02      4.86 o 
  12   5  -4      223.33      245.64      8.12 o 
   0   6  -4     2331.63     2710.67    177.72 o 
   1   6  -4      103.05      119.44      7.17 o 
   2   6  -4      193.80      225.39     14.85 o 
   3   6  -4       72.50       76.34      3.98 o 
   4   6  -4      355.77      380.30     14.92 o 
   5   6  -4       63.82       66.50      2.17 o 
   6   6  -4      575.18      528.49     29.10 o 
   7   6  -4       84.57       77.87      3.91 o 
   8   6  -4      194.18      191.30     10.41 o 
   9   6  -4      162.11      131.35      7.89 o 
  10   6  -4       35.16       30.16      2.74 o 
  11   6  -4      105.50      100.31      6.16 o 
  12   6  -4      125.40      139.85      5.67 o 
   0   7  -4       49.95       46.49      3.48 o 
   1   7  -4      107.54      128.83      4.39 o 
   2   7  -4     1001.18     1185.78     66.56 o 
   3   7  -4     1904.55     2154.64    102.25 o 
   4   7  -4      179.91      170.14      6.76 o 
   5   7  -4       88.64       94.96      4.56 o 
   6   7  -4      512.42      472.06     21.46 o 
   7   7  -4     1949.90     1777.03     96.83 o 
   8   7  -4      440.22      434.48     21.47 o 
   9   7  -4       11.10        8.31      2.01 o 
  10   7  -4       70.07       63.69      3.38 o 
  11   7  -4       31.81       31.23      3.36 o 
  12   7  -4      146.00      160.23      5.94 o 
   0   8  -4    19002.03    21744.11    132.18 o 
   1   8  -4     1241.37     1517.42     60.30 o 
   2   8  -4     1013.45     1176.28     63.98 o 
   3   8  -4       69.57       79.69      3.89 o 
   4   8  -4        2.31        5.14      0.94 o 
   5   8  -4     1117.32     1117.80     41.12 o 
   6   8  -4     1205.39     1135.94     44.47 o 
   7   8  -4      146.90      145.38      7.37 o 
   8   8  -4       41.98       39.20      2.54 o 
   9   8  -4      130.82      122.00      4.97 o 
  10   8  -4      109.66      107.60      5.97 o 
  11   8  -4       39.51       45.64      3.73 o 
   0   9  -4      813.56      968.62     13.91 o 
   1   9  -4      930.78     1080.99     50.14 o 
   2   9  -4      193.80      232.38     10.73 o 
   3   9  -4     1502.62     1601.29     76.04 o 
   4   9  -4      351.92      403.06     19.96 o 
   5   9  -4      246.66      265.11      8.22 o 
   6   9  -4       36.10       30.42      1.81 o 
   7   9  -4      912.24      834.94     41.39 o 
   8   9  -4       13.98       11.39      1.97 o 
   9   9  -4       54.39       51.59      3.04 o 
  10   9  -4       27.29       26.50      2.68 o 
  11   9  -4       60.87       63.53      4.46 o 
   0  10  -4     9721.26    11458.98     61.03 o 
   1  10  -4     2417.35     2793.29    121.13 o 
   2  10  -4      186.55      185.66     10.12 o 
   3  10  -4        4.15        2.82      0.89 o 
   4  10  -4     1708.49     1822.61     82.36 o 
   5  10  -4     2595.63     2539.21    101.92 o 
   6  10  -4     1748.96     1654.42     62.68 o 
   7  10  -4        7.65        6.11      1.49 o 
   8  10  -4      157.31      146.40      6.64 o 
   9  10  -4      156.65      150.80      7.28 o 
  10  10  -4      324.15      319.95     14.33 o 
  11  10  -4       33.69       33.57      3.56 o 
   0  11  -4      458.67      511.03     11.38 o 
   1  11  -4     1199.94     1397.16     59.93 o 
   2  11  -4     1459.28     1569.18     74.85 o 
   3  11  -4      710.90      723.47     31.14 o 
   4  11  -4      111.51      106.68      4.50 o 
   5  11  -4      113.24      106.70      2.95 o 
   6  11  -4       10.46        8.07      1.45 o 
   7  11  -4      106.29       99.16      3.87 o 
   8  11  -4      318.82      305.93     14.18 o 
   9  11  -4       14.93       13.92      2.33 o 
  10  11  -4       32.77       43.11      3.16 o 
  11  11  -4       27.05       24.90      3.43 o 
   0  12  -4      561.06      784.57     14.55 o 
   1  12  -4      884.51     1003.66     53.13 o 
   2  12  -4       99.25      114.48      7.58 o 
   3  12  -4       43.55       52.23      2.17 o 
   4  12  -4      136.87      114.81      5.57 o 
   5  12  -4      166.08      152.06      3.55 o 
   6  12  -4      223.14      235.00      7.92 o 
   7  12  -4       18.82       19.42      1.86 o 
   8  12  -4       77.19       84.26      5.75 o 
   9  12  -4      191.87      189.59     11.37 o 
  10  12  -4      266.74      291.30     15.49 o 
   0  13  -4      173.69      188.79      8.22 o 
   1  13  -4      500.16      522.21     84.12 o 
   2  13  -4      315.81      339.55     14.78 o 
   3  13  -4      252.31      236.99      8.90 o 
   4  13  -4      179.21      168.99      4.63 o 
   5  13  -4       27.48       27.39      2.38 o 
   6  13  -4      397.83      368.96     12.62 o 
   7  13  -4       18.70       16.09      1.96 o 
   8  13  -4       38.59       35.70      2.99 o 
   9  13  -4       48.84       56.30      3.78 o 
  10  13  -4       16.97       12.19      3.47 o 
   0  14  -4     1331.05     1534.04     22.14 o 
   1  14  -4      943.47     1126.66     28.14 o 
   2  14  -4       71.52       70.86      2.50 o 
   3  14  -4      581.47      558.30     19.02 o 
   4  14  -4       31.57       39.95      2.25 o 
   5  14  -4      589.04      561.38     17.08 o 
   6  14  -4       74.81       62.82      3.00 o 
   7  14  -4       28.00       27.25      2.63 o 
   8  14  -4       44.89       45.13      3.38 o 
   9  14  -4       17.90       17.54      3.58 o 
  10  14  -4       21.52       30.67      7.59 o 
   0  15  -4      458.75      543.92     14.23 o 
   1  15  -4     1278.53     1457.33     37.63 o 
   2  15  -4       93.70       99.35      3.65 o 
   3  15  -4      489.33      440.72     21.36 o 
   4  15  -4      388.85      378.55     10.79 o 
   5  15  -4        1.39        0.96      1.56 o 
   6  15  -4      278.10      258.02     11.48 o 
   7  15  -4       53.68       61.66      3.67 o 
   8  15  -4       27.19       33.22      4.70 o 
   9  15  -4        5.32        3.28      4.01 o 
   0  16  -4      961.55     1144.13     21.19 o 
   1  16  -4      318.35      351.61      8.94 o 
   2  16  -4       25.69       31.29      3.81 o 
   3  16  -4       85.70       86.19      6.89 o 
   4  16  -4      218.11      229.06      5.95 o 
   5  16  -4      507.46      481.40      8.25 o 
   6  16  -4      222.69      208.26     13.28 o 
   7  16  -4       28.44       27.90      3.38 o 
   8  16  -4        8.71        7.72      3.78 o 
   9  16  -4       80.53       94.01      7.04 o 
   0  17  -4      123.25      143.89      9.17 o 
   1  17  -4        1.86       -1.26      3.13 o 
   2  17  -4      204.95      197.98      9.24 o 
   3  17  -4      147.73      150.40      5.11 o 
   4  17  -4      213.03      221.45      7.92 o 
   5  17  -4        0.35        2.28      2.96 o 
   6  17  -4      247.53      233.70     16.92 o 
   7  17  -4       30.50       37.13      4.74 o 
   8  17  -4      103.89      106.25     10.44 o 
   0  18  -4     1595.66     1809.80     28.14 o 
   1  18  -4      329.17      357.11     22.19 o 
   2  18  -4       86.98       89.54      6.26 o 
   3  18  -4       78.88       86.70      6.64 o 
   4  18  -4       42.62       40.07      4.68 o 
   5  18  -4      222.89      215.95      8.14 o 
   6  18  -4       31.05       29.84      4.46 o 
   7  18  -4       36.02       38.58      7.59 o 
   8  18  -4       64.62       76.21      9.49 o 
   0  19  -4      173.66      205.87     11.38 o 
   1  19  -4       93.67      104.51      9.96 o 
   2  19  -4      157.57      157.55      7.47 o 
   3  19  -4       47.03       48.46      5.25 o 
   4  19  -4       31.67       28.56      4.46 o 
   5  19  -4        4.62        1.02      3.56 o 
   6  19  -4       29.36       32.12      4.68 o 
   7  19  -4      208.10      227.37     13.60 o 
   0  20  -4      695.70      764.65     20.56 o 
   1  20  -4        3.95        1.10      3.68 o 
   2  20  -4        3.35        1.65      3.56 o 
   3  20  -4       36.18       37.95      5.14 o 
   4  20  -4      201.09      193.90      8.33 o 
   5  20  -4        8.14       15.15      4.41 o 
   6  20  -4      188.81      181.31     13.91 o 
   0  21  -4       10.96        9.80      6.01 o 
   1  21  -4        5.52        4.11      4.13 o 
   2  21  -4       83.46       97.84      6.92 o 
   3  21  -4      205.63      206.23      8.59 o 
   4  21  -4       12.52       14.38      4.55 o 
   5  21  -4       32.59       35.00      8.70 o 
   0  22  -4      153.12      155.59     11.38 o 
   1  22  -4       79.27       82.93      6.92 o 
   2  22  -4       50.60       51.11      6.03 o 
   3  22  -4       53.48       57.04      6.12 o 
   4  22  -4      165.03      163.08      8.37 o 
   0  23  -4        0.13       -1.58      5.38 o 
   1  23  -4        6.67        3.79      4.25 o 
   2  23  -4       84.07       86.69      9.96 o 
   2   0  -3     8973.57     9015.49    160.33 o 
   4   0  -3     1620.84     1794.62     16.76 o 
   6   0  -3     1140.42     1076.61    148.95 o 
   8   0  -3      125.37       85.81      8.22 o 
  10   0  -3      153.32      145.47      6.71 o 
  12   0  -3        8.76       13.07      4.36 o 
   1   1  -3     1825.01     1629.38    160.94 o 
   2   1  -3     2166.52     2125.95     43.62 o 
   3   1  -3      233.10      128.54     49.35 o 
   4   1  -3      316.61      315.39     22.09 o 
   5   1  -3      140.91      124.34     10.13 o 
   6   1  -3      628.96      454.31    135.09 o 
   7   1  -3       66.26       24.68     16.16 o 
   8   1  -3       66.87       65.12      3.26 o 
   9   1  -3      157.41      129.85      4.34 o 
  10   1  -3       52.59       44.35      3.32 o 
  11   1  -3      282.49      280.70      7.76 o 
  12   1  -3       13.37       20.57      3.19 o 
   1   2  -3     9547.50     8705.83    606.67 o 
   2   2  -3     1366.34     1439.23     52.80 o 
   3   2  -3     1810.09     1347.93    390.22 o 
   4   2  -3      312.50      293.50     14.03 o 
   5   2  -3      470.75      413.43     20.58 o 
   6   2  -3     1424.67     1249.43     83.64 o 
   7   2  -3       95.33       69.93      7.75 o 
   8   2  -3       12.12       12.24      2.19 o 
   9   2  -3      882.39      768.77      8.89 o 
  10   2  -3       86.56       96.38      4.26 o 
  11   2  -3      128.59      140.57      5.18 o 
  12   2  -3      169.49      189.65      6.08 o 
   1   3  -3     4503.63     4676.13    150.67 o 
   2   3  -3     4826.30     4636.75    239.05 o 
   3   3  -3       73.12       75.96     12.53 o 
   4   3  -3      866.70      917.53     29.24 o 
   5   3  -3      406.52      387.00     18.93 o 
   6   3  -3       73.58       65.89      3.22 o 
   7   3  -3      231.54      243.66     11.02 o 
   8   3  -3      219.20      205.94      6.16 o 
   9   3  -3      193.16      160.50      4.65 o 
  10   3  -3       11.05       12.88      2.12 o 
  11   3  -3       75.48       74.23      4.22 o 
  12   3  -3      196.99      214.81      7.94 o 
   1   4  -3     9743.48    10446.15    497.67 o 
   2   4  -3     1125.77     1284.85     62.84 o 
   3   4  -3     1718.95     1677.84     68.77 o 
   4   4  -3     3423.41     3520.34    159.09 o 
   5   4  -3      522.29      514.79     20.19 o 
   6   4  -3      452.23      398.10     18.61 o 
   7   4  -3      428.40      424.11     18.99 o 
   8   4  -3      658.00      556.45     29.73 o 
   9   4  -3       82.99       73.09      4.90 o 
  10   4  -3       57.50       49.46      2.94 o 
  11   4  -3       43.12       43.98      3.51 o 
  12   4  -3       77.88       87.38      4.76 o 
   1   5  -3     1292.95     1438.78     49.81 o 
   2   5  -3     3563.42     3504.47    489.63 o 
   3   5  -3      108.59      121.70      4.85 o 
   4   5  -3     1741.01     1817.80     64.25 o 
   5   5  -3     1080.22     1097.92     56.27 o 
   6   5  -3      410.32      377.85     22.75 o 
   7   5  -3      200.67      189.03     10.52 o 
   8   5  -3      421.53      395.64     18.72 o 
   9   5  -3      103.02       96.20      6.67 o 
  10   5  -3       87.26       86.73      4.15 o 
  11   5  -3       90.31       96.17      4.61 o 
  12   5  -3      116.72      136.25      5.60 o 
   1   6  -3     1484.33     1782.77     22.47 o 
   2   6  -3     1008.43     1078.64     99.39 o 
   3   6  -3     2058.48     2279.65     98.29 o 
   4   6  -3      905.17      917.18     32.70 o 
   5   6  -3      621.87      567.29     26.05 o 
   6   6  -3      498.75      432.05     22.00 o 
   7   6  -3      373.91      350.92     20.61 o 
   8   6  -3      137.37      124.77      5.42 o 
   9   6  -3      386.22      369.32     15.63 o 
  10   6  -3       22.84       19.08      2.37 o 
  11   6  -3       71.30       85.24      4.54 o 
  12   6  -3       89.59       99.76      5.13 o 
   1   7  -3     2543.61     3100.05     55.22 o 
   2   7  -3       10.31       14.20      0.82 o 
   3   7  -3     2765.36     2947.22    131.57 o 
   4   7  -3     1034.39      987.05     39.46 o 
   5   7  -3      487.38      481.04     19.47 o 
   6   7  -3     2375.67     2290.47    105.05 o 
   7   7  -3      358.39      359.06     16.90 o 
   8   7  -3      223.55      201.63     10.10 o 
   9   7  -3      226.81      215.54     13.26 o 
  10   7  -3       10.28       11.54      2.49 o 
  11   7  -3       54.52       57.74      3.99 o 
  12   7  -3      108.23      111.43      5.28 o 
   1   8  -3      709.16      864.68     20.92 o 
   2   8  -3     3462.40     4069.28    199.15 o 
   3   8  -3      368.04      425.31     17.42 o 
   4   8  -3      145.25      137.94      5.09 o 
   5   8  -3     1149.35     1177.09     41.31 o 
   6   8  -3      480.02      421.13     17.84 o 
   7   8  -3      332.01      316.40     14.45 o 
   8   8  -3      256.15      244.10     10.72 o 
   9   8  -3      154.37      143.06      7.99 o 
  10   8  -3       34.14       35.24      3.22 o 
  11   8  -3       36.14       38.07      3.62 o 
   1   9  -3     1576.92     1924.52     56.07 o 
   2   9  -3      224.80      271.36     10.18 o 
   3   9  -3     2020.96     2153.21    100.08 o 
   4   9  -3      311.98      326.94     12.45 o 
   5   9  -3      721.74      704.97     26.91 o 
   6   9  -3      326.98      302.48     12.02 o 
   7   9  -3       30.30       25.96      1.89 o 
   8   9  -3       49.08       46.22      2.95 o 
   9   9  -3       55.60       44.89      2.82 o 
  10   9  -3       13.78       17.97      2.82 o 
  11   9  -3       64.47       71.86      4.38 o 
   1  10  -3       37.77       31.21      6.88 o 
   2  10  -3      198.92      218.80      8.63 o 
   3  10  -3      119.97      155.01      5.96 o 
   4  10  -3       78.14       99.32      3.87 o 
   5  10  -3      126.00      130.67      4.98 o 
   6  10  -3       65.30       64.90      4.29 o 
   7  10  -3      140.83      134.13      5.90 o 
   8  10  -3        9.03        7.71      1.85 o 
   9  10  -3       55.95       46.59      2.98 o 
  10  10  -3       10.33        7.80      2.61 o 
  11  10  -3      116.85      126.72      6.42 o 
   1  11  -3     1368.69     1582.68     44.34 o 
   2  11  -3      227.17      251.79     10.72 o 
   3  11  -3       43.14       52.19      1.80 o 
   4  11  -3     1023.21     1060.22     38.47 o 
   5  11  -3      112.95       98.33      3.51 o 
   6  11  -3      140.85      125.14      4.61 o 
   7  11  -3      222.40      227.67     11.08 o 
   8  11  -3      204.48      211.67      8.99 o 
   9  11  -3      275.68      284.92     17.99 o 
  10  11  -3       85.57       90.18      4.61 o 
  11  11  -3      117.01      129.07      6.34 o 
   1  12  -3      480.49      376.19    173.48 o 
   2  12  -3      129.44      146.02      8.09 o 
   3  12  -3      206.35      233.02      7.17 o 
   4  12  -3       32.32       22.15      1.53 o 
   5  12  -3      619.03      596.64     17.52 o 
   6  12  -3      240.94      225.27      7.99 o 
   7  12  -3      279.40      262.23      9.83 o 
   8  12  -3      132.64      139.52      6.93 o 
   9  12  -3       38.64       37.37      2.87 o 
  10  12  -3      138.46      138.98     10.62 o 
   1  13  -3      119.27      130.92      7.27 o 
   2  13  -3      589.27      598.45     28.29 o 
   3  13  -3      218.46      249.73      9.56 o 
   4  13  -3      429.02      379.64     12.79 o 
   5  13  -3       38.57       31.44      2.11 o 
   6  13  -3      366.47      352.87     10.40 o 
   7  13  -3       84.64       82.55      3.64 o 
   8  13  -3      159.26      154.50      6.07 o 
   9  13  -3       89.88       97.22      8.12 o 
  10  13  -3        1.42       -0.99      6.01 o 
   1  14  -3      275.00      330.07     11.86 o 
   2  14  -3      526.54      536.50     23.67 o 
   3  14  -3      183.85      167.12      5.96 o 
   4  14  -3      129.84      123.12      3.68 o 
   5  14  -3       41.79       43.14      2.43 o 
   6  14  -3       58.10       61.15      3.91 o 
   7  14  -3        1.87        1.39      1.78 o 
   8  14  -3      109.60      107.40      4.45 o 
   9  14  -3       86.92      106.79      8.85 o 
  10  14  -3       30.11       45.54      8.22 o 
   1  15  -3     1041.82     1212.99     14.65 o 
   2  15  -3       76.69       75.43      3.77 o 
   3  15  -3       37.11       40.02      2.55 o 
   4  15  -3       40.31       32.72      2.57 o 
   5  15  -3      220.29      233.26      5.16 o 
   6  15  -3      421.52      404.50     10.28 o 
   7  15  -3      278.74      300.13     23.78 o 
   8  15  -3        3.69        3.48      3.56 o 
   9  15  -3      121.98      111.09      7.15 o 
   1  16  -3      314.46      362.49     11.70 o 
   2  16  -3      635.66      694.10     37.13 o 
   3  16  -3      328.38      292.25     11.24 o 
   4  16  -3      280.10      272.71      8.60 o 
   5  16  -3      120.30      128.22      5.26 o 
   6  16  -3       77.91       76.37      5.11 o 
   7  16  -3       45.79       36.93      3.67 o 
   8  16  -3       62.58       63.20      5.81 o 
   9  16  -3      148.83      179.02      8.70 o 
   1  17  -3       85.44      101.72      6.96 o 
   2  17  -3       63.37       59.27      3.86 o 
   3  17  -3        2.32        1.85      2.88 o 
   4  17  -3      176.31      156.52      6.82 o 
   5  17  -3       17.96       22.43      4.13 o 
   6  17  -3      307.89      277.05     26.56 o 
   7  17  -3       25.70       16.54      4.01 o 
   8  17  -3      264.90      262.47     13.60 o 
   1  18  -3      405.31      448.37     10.40 o 
   2  18  -3        6.17        4.43      3.35 o 
   3  18  -3        3.91        4.01      3.27 o 
   4  18  -3      162.64      182.68     14.07 o 
   5  18  -3       35.41       39.10      5.53 o 
   6  18  -3       15.32       15.08      3.78 o 
   7  18  -3        7.26        3.48      3.49 o 
   8  18  -3      161.69      187.84     12.65 o 
   1  19  -3      253.94      304.85      9.39 o 
   2  19  -3      211.46      222.44      8.16 o 
   3  19  -3      129.63      127.12      6.93 o 
   4  19  -3       10.89       10.27      4.11 o 
   5  19  -3      265.24      270.80     24.03 o 
   6  19  -3      121.67      125.72     11.70 o 
   7  19  -3       44.73       41.45      5.53 o 
   1  20  -3       54.74       67.49      5.92 o 
   2  20  -3       26.75       28.50      4.55 o 
   3  20  -3      170.95      197.03      8.27 o 
   4  20  -3       57.50       52.76      6.80 o 
   5  20  -3       42.65       42.16     12.81 o 
   6  20  -3        5.64        2.98      4.59 o 
   1  21  -3       15.74       19.35      4.55 o 
   2  21  -3       35.01       35.14      5.25 o 
   3  21  -3       65.98       84.26      6.59 o 
   4  21  -3      149.89      162.86     15.97 o 
   5  21  -3      109.83      116.72      8.70 o 
   1  22  -3       63.79       66.28      6.15 o 
   2  22  -3       22.35       27.36      4.80 o 
   3  22  -3       78.32       84.46      6.82 o 
   4  22  -3      345.40      364.89     23.72 o 
   1  23  -3       27.94       24.15      5.13 o 
   2  23  -3        0.42       -1.90      4.02 o 
   2   0  -2     6194.44     5090.13    612.54 o 
   4   0  -2     1275.42     1109.42     63.88 o 
   6   0  -2      767.85      808.15    125.39 o 
   8   0  -2      899.42      853.77     33.99 o 
  10   0  -2       56.70       51.45      4.90 o 
  12   0  -2      169.37      217.09     14.55 o 
   0   1  -2    10400.36     7403.29   1047.99 o 
   1   1  -2       39.22       37.83      5.01 o 
   2   1  -2      162.74      140.17     13.10 o 
   3   1  -2      207.47      132.71     37.23 o 
   4   1  -2     2420.23     2254.71    208.33 o 
   5   1  -2      654.64      613.88     58.97 o 
   6   1  -2       25.41       21.02      2.80 o 
   7   1  -2       36.49       14.38     10.45 o 
   8   1  -2       17.99       13.93      2.13 o 
   9   1  -2      207.38      172.61      4.70 o 
  10   1  -2      117.44      113.52      4.46 o 
  11   1  -2      267.23      289.71      6.68 o 
  12   1  -2       15.90       18.80      3.23 o 
   0   2  -2       68.07       67.65      6.64 o 
   1   2  -2     2692.94     2396.77    283.52 o 
   2   2  -2      995.02      994.30     12.24 o 
   3   2  -2     5204.37     4937.04    284.20 o 
   4   2  -2      275.94      268.10     14.44 o 
   5   2  -2       95.19      103.57      4.41 o 
   6   2  -2      132.56      117.00      6.85 o 
   7   2  -2      214.80      131.14     27.35 o 
   8   2  -2      247.83      234.30     11.86 o 
   9   2  -2      405.45      385.52     10.32 o 
  10   2  -2       21.27       18.93      2.61 o 
  11   2  -2      190.61      198.27      7.58 o 
  12   2  -2      187.32      198.28      6.20 o 
   0   3  -2    35577.34    34206.67   3465.11 o 
   1   3  -2    38602.56    33520.48   2359.05 o 
   2   3  -2     1063.80     1068.91     44.77 o 
   3   3  -2      197.19      196.35      6.05 o 
   4   3  -2      947.09      950.20     32.31 o 
   5   3  -2       37.87       35.01      1.83 o 
   6   3  -2      267.58      272.63     13.24 o 
   7   3  -2       14.54       12.93      1.38 o 
   8   3  -2       36.13       27.78      2.06 o 
   9   3  -2      154.11      136.69      4.35 o 
  10   3  -2      175.93      179.56      5.17 o 
  11   3  -2      186.45      190.48      5.57 o 
  12   3  -2       72.31       88.06      4.78 o 
   0   4  -2      198.47      227.33     16.13 o 
   1   4  -2     3935.27     3689.10    577.14 o 
   2   4  -2     3268.63     3037.46    153.46 o 
   3   4  -2     2768.66     3045.66     72.53 o 
   4   4  -2      845.35      855.43     37.97 o 
   5   4  -2      110.22      114.76      7.17 o 
   6   4  -2      855.27      767.85     46.00 o 
   7   4  -2     1081.82      949.72     60.12 o 
   8   4  -2      306.86      265.22     15.92 o 
   9   4  -2      878.62      805.49     36.19 o 
  10   4  -2       74.29       69.54      3.81 o 
  11   4  -2       39.03       40.90      3.44 o 
  12   4  -2      182.44      185.48      6.08 o 
   0   5  -2    37763.91    38053.05    250.99 o 
   1   5  -2     6226.52     7120.23    177.48 o 
   2   5  -2      834.03      935.65     37.66 o 
   3   5  -2      401.96      404.18     30.69 o 
   4   5  -2      675.57      707.37     28.03 o 
   5   5  -2      266.24      222.06     13.00 o 
   6   5  -2      170.90      170.49     10.37 o 
   7   5  -2       97.70       80.11      5.97 o 
   8   5  -2       88.05       97.00      5.32 o 
   9   5  -2      432.29      394.28     22.21 o 
  10   5  -2      371.97      366.79     15.64 o 
  11   5  -2       50.41       54.27      3.82 o 
  12   5  -2      168.82      198.21      6.20 o 
   0   6  -2      766.10      865.63     17.39 o 
   1   6  -2     3397.32     2817.66    926.20 o 
   2   6  -2     2827.96     3098.71    189.36 o 
   3   6  -2     4193.27     4615.20    184.16 o 
   4   6  -2      337.87      332.89     13.18 o 
   5   6  -2      172.37      171.04      7.43 o 
   6   6  -2       88.98       79.76      3.65 o 
   7   6  -2     5416.31     4843.68    278.42 o 
   8   6  -2      136.36      113.01      6.32 o 
   9   6  -2      481.12      462.30     23.25 o 
  10   6  -2       62.59       60.67      3.75 o 
  11   6  -2       18.09       21.60      3.04 o 
  12   6  -2       80.70       83.59      4.77 o 
   0   7  -2     5481.91     6359.62     22.40 o 
   1   7  -2     3198.10     3849.74     87.37 o 
   2   7  -2      178.23      223.06      9.78 o 
   3   7  -2      871.31      944.27     39.50 o 
   4   7  -2      581.08      548.55     20.39 o 
   5   7  -2      746.64      718.73     30.40 o 
   6   7  -2     1219.66     1123.04     53.11 o 
   7   7  -2      268.99      248.75     11.69 o 
   8   7  -2       57.58       55.39      2.84 o 
   9   7  -2      170.29      152.43      7.81 o 
  10   7  -2      144.12      148.69      5.89 o 
  11   7  -2       74.63       86.82      7.76 o 
  12   7  -2       89.81      106.47      5.10 o 
   0   8  -2      335.91      404.47      3.68 o 
   1   8  -2      960.13     1106.58     48.40 o 
   2   8  -2     1060.09     1219.77     50.05 o 
   3   8  -2     1338.99     1602.98     70.74 o 
   4   8  -2      115.03      112.50      4.51 o 
   5   8  -2      231.93      240.08      8.90 o 
   6   8  -2     1270.16     1219.85     53.84 o 
   7   8  -2     2438.19     2226.29    108.73 o 
   8   8  -2      909.59      826.83     40.85 o 
   9   8  -2       21.21       21.23      2.30 o 
  10   8  -2        1.82        1.43      2.29 o 
  11   8  -2       16.67       20.60      3.10 o 
   0   9  -2     1398.39     1869.25      8.23 o 
   1   9  -2      587.55      734.47     25.61 o 
   2   9  -2      173.75      196.17      8.53 o 
   3   9  -2       93.18       98.22      5.73 o 
   4   9  -2      112.94      119.64      4.29 o 
   5   9  -2      337.37      343.50     10.24 o 
   6   9  -2      829.76      778.58     34.13 o 
   7   9  -2        2.60        0.23      1.35 o 
   8   9  -2      144.08      136.70      7.68 o 
   9   9  -2       88.50       83.77      4.34 o 
  10   9  -2       16.32       16.94      2.76 o 
  11   9  -2      142.61      147.46      5.37 o 
   0  10  -2      401.04      476.44      4.59 o 
   1  10  -2      175.69      214.20      8.63 o 
   2  10  -2      117.27      134.95      4.61 o 
   3  10  -2      523.73      526.33     19.66 o 
   4  10  -2        4.05        4.55      0.98 o 
   5  10  -2       23.01       20.68      1.51 o 
   6  10  -2       22.92       23.05      1.74 o 
   7  10  -2      820.81      776.60     33.60 o 
   8  10  -2      142.90      144.52      5.87 o 
   9  10  -2       60.05       59.71      3.24 o 
  10  10  -2       10.18        6.39      2.56 o 
  11  10  -2        0.53        0.18      2.54 o 
   0  11  -2      174.46      166.02      6.96 o 
   1  11  -2      474.40      626.37     43.39 o 
   2  11  -2      341.45      391.23     13.92 o 
   3  11  -2       16.94       21.62      1.30 o 
   4  11  -2      701.81      679.19     19.73 o 
   5  11  -2      312.17      327.02      9.17 o 
   6  11  -2      200.72      186.43      6.25 o 
   7  11  -2      237.14      237.08      9.26 o 
   8  11  -2      102.89      105.72      4.20 o 
   9  11  -2      193.11      175.17      6.01 o 
  10  11  -2       81.64       88.21      4.75 o 
  11  11  -2       40.25       47.47      3.96 o 
   1  12  -2      247.86      233.49     51.73 o 
   2  12  -2     1040.25     1134.77     38.80 o 
   3  12  -2      823.25      964.26     26.18 o 
   4  12  -2      182.08      191.96      4.55 o 
   5  12  -2      104.91      105.25      2.67 o 
   6  12  -2       10.15        9.70      1.48 o 
   7  12  -2      170.10      161.29      6.20 o 
   8  12  -2      141.95      125.37      7.49 o 
   9  12  -2       45.99       43.66      2.94 o 
  10  12  -2       37.19       38.39      4.17 o 
   1  13  -2      365.54      433.24     11.70 o 
   2  13  -2      391.11      416.03     18.64 o 
   3  13  -2      239.67      273.54     10.18 o 
   4  13  -2      508.92      487.85     13.35 o 
   5  13  -2      130.03      144.47      4.13 o 
   6  13  -2        1.76       -0.48      1.32 o 
   7  13  -2       50.04       49.08      2.75 o 
   8  13  -2       15.64       15.55      2.24 o 
   9  13  -2       64.93       65.51      6.72 o 
  10  13  -2        8.40        4.11      5.85 o 
   0  14  -2       29.12       33.84      4.74 o 
   1  14  -2       23.11       28.12      3.24 o 
   2  14  -2     1139.93     1181.92     49.00 o 
   3  14  -2      264.91      318.09     10.28 o 
   4  14  -2      279.84      281.63      8.27 o 
   5  14  -2       22.21       23.73      1.95 o 
   6  14  -2       58.39       49.85      2.71 o 
   7  14  -2      781.00      767.54     38.57 o 
   8  14  -2      232.79      236.61     18.87 o 
   9  14  -2      319.14      376.99     24.67 o 
  10  14  -2       20.20       16.13      6.32 o 
   0  15  -2     1703.80     1942.93     25.61 o 
   1  15  -2      209.26      242.21      7.04 o 
   2  15  -2       36.33       39.82      2.54 o 
   3  15  -2       10.85       11.40      1.86 o 
   4  15  -2      134.97      123.95      4.42 o 
   5  15  -2       17.72       22.49      2.35 o 
   6  15  -2       43.76       42.35      3.52 o 
   7  15  -2       10.72       12.16      2.81 o 
   8  15  -2       86.14       83.90      5.02 o 
   9  15  -2      453.66      501.54     17.39 o 
   0  16  -2       12.76       13.60      4.74 o 
   1  16  -2      554.94      627.04     17.87 o 
   2  16  -2       50.34       44.53      3.30 o 
   3  16  -2      668.52      669.80     22.59 o 
   4  16  -2      150.51      146.82      4.98 o 
   5  16  -2       18.90       15.48      2.80 o 
   6  16  -2       45.39       45.65      3.75 o 
   7  16  -2      517.97      548.69     39.72 o 
   8  16  -2      211.17      243.98      8.72 o 
   9  16  -2       13.05       23.40      6.64 o 
   0  17  -2        1.86       -2.85      4.11 o 
   1  17  -2      497.11      556.89     10.96 o 
   2  17  -2        0.71        2.67      4.43 o 
   3  17  -2       94.65       99.23      5.92 o 
   4  17  -2      161.29      172.66     18.66 o 
   5  17  -2      334.74      344.43     20.56 o 
   6  17  -2       24.44       19.60      3.21 o 
   7  17  -2       44.24       44.63      4.04 o 
   8  17  -2       83.21       75.72      6.37 o 
   0  18  -2       44.02       52.18      7.27 o 
   1  18  -2       16.40       16.72      4.90 o 
   2  18  -2      542.97      567.61     11.62 o 
   3  18  -2      119.98      116.76      6.35 o 
   4  18  -2       34.24       37.49      4.58 o 
   5  18  -2        6.98        7.85      3.79 o 
   6  18  -2       17.79       18.95      4.02 o 
   7  18  -2      651.02      632.94     70.99 o 
   8  18  -2        4.66        3.48      6.01 o 
   0  19  -2      473.97      555.62     16.76 o 
   1  19  -2       39.00       46.55      4.80 o 
   2  19  -2       27.83       30.50      4.36 o 
   3  19  -2       17.60       23.62      4.23 o 
   4  19  -2      242.24      265.12      9.04 o 
   5  19  -2      216.81      244.95     25.14 o 
   6  19  -2      240.18      236.77     33.52 o 
   7  19  -2       26.14       26.61      4.77 o 
   0  20  -2       37.89       36.37      6.96 o 
   1  20  -2        2.84        1.90      3.58 o 
   2  20  -2        0.22       -0.35      3.24 o 
   3  20  -2      101.55       99.41      6.96 o 
   4  20  -2       50.72       50.09      9.96 o 
   5  20  -2       58.59       56.33      6.96 o 
   6  20  -2       25.75       23.04      4.46 o 
   0  21  -2      197.97      226.42     12.65 o 
   1  21  -2       83.92       87.58      6.37 o 
   2  21  -2       63.81       61.18      5.92 o 
   3  21  -2      216.03      223.18     10.28 o 
   4  21  -2       80.05       91.41      8.06 o 
   5  21  -2      206.36      219.62     20.24 o 
   0  22  -2       10.65       13.91      6.64 o 
   1  22  -2       79.67       79.57      6.48 o 
   2  22  -2        2.31        1.78      4.13 o 
   3  22  -2       10.28       10.16      4.13 o 
   4  22  -2       85.52       97.98     14.07 o 
   0  23  -2      273.34      325.72     15.50 o 
   1  23  -2       22.90       24.04      5.03 o 
   2  23  -2       66.32       60.39      6.15 o 
   2   0  -1    16392.31    10435.16    974.94 o 
   4   0  -1     1128.36     1029.40    149.42 o 
   6   0  -1      469.30      486.36     10.75 o 
   8   0  -1      134.59      137.99      5.70 o 
  10   0  -1       24.24       16.86      3.58 o 
  12   0  -1      101.63      112.56      7.04 o 
   1   1  -1     5108.69     5099.69     92.09 o 
   2   1  -1     2617.93     2359.31    181.27 o 
   3   1  -1      441.07      402.07     33.36 o 
   4   1  -1     5157.39     4679.67    315.04 o 
   5   1  -1      866.58      900.54     38.23 o 
   6   1  -1      122.76      135.39      6.15 o 
   7   1  -1       97.81       80.66     19.67 o 
   8   1  -1        1.67        7.49      1.96 o 
   9   1  -1      347.07      307.26      6.72 o 
  10   1  -1       28.41       23.50      2.76 o 
  11   1  -1      248.48      260.26      8.12 o 
  12   1  -1       53.48       70.96      4.42 o 
   1   2  -1      738.78      729.56     33.31 o 
   2   2  -1     7655.74     7669.33    103.64 o 
   3   2  -1     1968.41     1693.38    101.74 o 
   4   2  -1     1492.14     1377.31    101.81 o 
   5   2  -1     3200.57     3282.30    197.88 o 
   6   2  -1      144.80      147.17      9.64 o 
   7   2  -1       77.62       47.42      9.62 o 
   8   2  -1       26.50       20.60      2.53 o 
   9   2  -1      584.72      544.98     11.18 o 
  10   2  -1      132.00      125.90      4.53 o 
  11   2  -1      126.64      128.28      4.81 o 
  12   2  -1      240.02      243.75      6.55 o 
   1   3  -1    17371.02    16909.90    796.26 o 
   2   3  -1     1787.47     1830.89     65.82 o 
   3   3  -1     1866.70     1689.42    122.01 o 
   4   3  -1      276.88      277.15     10.49 o 
   5   3  -1      974.52     1070.81     48.65 o 
   6   3  -1       10.80       14.56      1.71 o 
   7   3  -1        1.08       -0.06      0.89 o 
   8   3  -1      722.95      629.37     28.44 o 
   9   3  -1       69.06       58.64      2.96 o 
  10   3  -1       73.22       82.61      3.99 o 
  11   3  -1        0.77       -0.91      2.24 o 
  12   3  -1        9.49       12.07      2.92 o 
   1   4  -1    11612.95    12386.18    624.87 o 
   2   4  -1     5158.86     5050.88    228.91 o 
   3   4  -1      333.84      287.35     47.07 o 
   4   4  -1      700.25      669.61     34.04 o 
   5   4  -1      177.58      194.80     12.35 o 
   6   4  -1      715.06      634.32     36.23 o 
   7   4  -1      196.55      171.26      9.03 o 
   8   4  -1       64.33       58.31      4.27 o 
   9   4  -1      259.36      252.16     10.87 o 
  10   4  -1      117.18      118.95      4.42 o 
  11   4  -1       33.82       30.33      3.24 o 
  12   4  -1       88.32      106.47      5.08 o 
   1   5  -1      385.52      396.87     16.98 o 
   2   5  -1       78.95       88.55      6.65 o 
   3   5  -1      195.39      183.32     20.98 o 
   4   5  -1     2793.46     2901.83    121.80 o 
   5   5  -1      116.04      119.23      5.04 o 
   6   5  -1       26.55       21.72      1.39 o 
   7   5  -1      140.87      111.97      6.48 o 
   8   5  -1      789.39      684.00     40.33 o 
   9   5  -1      200.91      176.03     10.23 o 
  10   5  -1      496.87      505.83     10.08 o 
  11   5  -1      128.01      143.57      5.13 o 
  12   5  -1       18.95       17.59      3.15 o 
   1   6  -1     7107.68     5272.93   2105.41 o 
   2   6  -1      641.14      735.40     37.41 o 
   3   6  -1      214.89      221.89     25.56 o 
   4   6  -1     1151.57     1204.05     41.11 o 
   5   6  -1      205.72      152.53      6.39 o 
   6   6  -1      231.15      219.81     10.93 o 
   7   6  -1      784.33      732.34     39.42 o 
   8   6  -1      310.78      284.75     15.13 o 
   9   6  -1      549.16      523.48     22.44 o 
  10   6  -1       29.14       28.08      2.97 o 
  11   6  -1       83.78      103.01      6.19 o 
  12   6  -1      106.05      109.00      5.21 o 
   1   7  -1       43.09       51.57      1.78 o 
   2   7  -1     2557.13     2756.38    191.72 o 
   3   7  -1     1141.43     1221.73     57.79 o 
   4   7  -1      209.44      214.28      8.89 o 
   5   7  -1       14.89        8.91      1.54 o 
   6   7  -1     1530.44     1381.83     64.22 o 
   7   7  -1      423.64      390.18     20.84 o 
   8   7  -1      207.00      175.02     10.04 o 
   9   7  -1       44.73       39.46      2.60 o 
  10   7  -1      164.88      169.02      5.12 o 
  11   7  -1       40.15       46.06      3.59 o 
  12   7  -1       50.68       57.59      4.30 o 
   1   8  -1      735.27      822.29     16.36 o 
   2   8  -1     1733.06     2014.34    134.06 o 
   3   8  -1      592.04      617.14     25.31 o 
   4   8  -1       40.17       44.58      1.63 o 
   5   8  -1        3.09        3.84      0.98 o 
   6   8  -1     1405.72     1347.43     61.59 o 
   7   8  -1       84.49       90.99      3.28 o 
   8   8  -1     1350.99     1234.07     59.26 o 
   9   8  -1      283.31      274.84     11.36 o 
  10   8  -1      135.73      147.75      5.00 o 
  11   8  -1       27.68       28.14      3.30 o 
   1   9  -1      716.66      804.20     16.98 o 
   2   9  -1      596.93      668.25     19.54 o 
   3   9  -1       63.44       72.19      2.33 o 
   4   9  -1      644.55      649.02     20.93 o 
   5   9  -1      147.91      146.62      6.22 o 
   6   9  -1     1887.51     1772.72     73.59 o 
   7   9  -1      194.39      207.78      7.92 o 
   8   9  -1      534.79      475.52     20.69 o 
   9   9  -1       51.80       46.05      2.79 o 
  10   9  -1       16.23       14.14      2.70 o 
  11   9  -1       61.86       75.89      4.42 o 
   1  10  -1       17.42       26.06      1.46 o 
   2  10  -1      878.70     1054.53     25.79 o 
   3  10  -1      280.34      297.04      6.65 o 
   4  10  -1        7.39        3.54      1.00 o 
   5  10  -1      357.02      355.79     12.21 o 
   6  10  -1      734.08      719.85     28.26 o 
   7  10  -1       48.46       49.05      2.96 o 
   8  10  -1      142.68      139.76      5.96 o 
   9  10  -1       53.70       47.91      2.98 o 
  10  10  -1       61.63       65.53      3.86 o 
  11  10  -1      180.38      194.81      5.98 o 
   1  11  -1      168.61      206.32      5.48 o 
   2  11  -1      288.97      340.60     12.47 o 
   3  11  -1       56.75       66.35      2.70 o 
   4  11  -1      102.87      112.89      3.16 o 
   5  11  -1       87.40       83.93      2.64 o 
   6  11  -1      466.25      443.16     15.83 o 
   7  11  -1      363.60      375.34     17.35 o 
   8  11  -1      203.12      184.88      9.31 o 
   9  11  -1      152.10      155.32      7.17 o 
  10  11  -1      207.91      218.32      7.62 o 
  11  11  -1      346.74      384.33     18.16 o 
   1  12  -1      169.08      159.89     14.78 o 
   2  12  -1       99.61      113.75      4.04 o 
   3  12  -1      395.74      458.09     13.60 o 
   4  12  -1      387.12      399.87      6.81 o 
   5  12  -1      890.29      851.16     25.60 o 
   6  12  -1      193.58      190.06      5.78 o 
   7  12  -1        5.66        2.01      1.52 o 
   8  12  -1      844.02      802.17     29.18 o 
   9  12  -1      119.26      122.13      6.39 o 
  10  12  -1       55.78       56.60      4.61 o 
   1  13  -1      160.34      153.23     12.26 o 
   2  13  -1      746.95      771.00     28.80 o 
   3  13  -1      189.10      170.39      4.79 o 
   4  13  -1      444.82      440.05      8.98 o 
   5  13  -1       67.02       59.35      2.36 o 
   6  13  -1       56.82       52.28      2.62 o 
   7  13  -1      162.55      165.01      5.34 o 
   8  13  -1      299.10      298.32     13.42 o 
   9  13  -1       38.54       37.33      4.54 o 
  10  13  -1       30.34       37.00      7.59 o 
   1  14  -1       88.31      100.07      4.92 o 
   2  14  -1      173.54      189.13      7.34 o 
   3  14  -1      251.61      259.61      6.99 o 
   4  14  -1      422.08      396.06      8.54 o 
   5  14  -1       78.68       67.15      3.26 o 
   6  14  -1       26.58       27.22      2.97 o 
   7  14  -1       94.79      100.27     11.03 o 
   8  14  -1      246.96      244.79     22.13 o 
   9  14  -1      251.53      281.76     13.60 o 
  10  14  -1      174.19      207.76     12.97 o 
   1  15  -1       18.97       18.07      3.11 o 
   2  15  -1      317.09      359.61     11.58 o 
   3  15  -1       86.98       78.06      3.16 o 
   4  15  -1      215.05      224.75      9.26 o 
   5  15  -1       93.48       94.79      4.43 o 
   6  15  -1      120.01      123.48      8.31 o 
   7  15  -1       73.81       85.94      4.75 o 
   8  15  -1      336.93      329.41     23.73 o 
   9  15  -1       59.08       70.52      9.17 o 
   1  16  -1      105.19      118.13      5.80 o 
   2  16  -1      321.05      367.79      8.72 o 
   3  16  -1      159.32      146.85      4.91 o 
   4  16  -1      262.08      252.07      7.37 o 
   5  16  -1       98.88       97.60      4.68 o 
   6  16  -1      352.55      349.16     24.88 o 
   7  16  -1      118.73      124.22      9.56 o 
   8  16  -1       13.99       11.26      3.06 o 
   9  16  -1       24.06       32.26      7.59 o 
   1  17  -1      178.72      211.00      7.49 o 
   2  17  -1      114.04      141.27      8.54 o 
   3  17  -1       70.27       74.15      5.25 o 
   4  17  -1       11.88       12.08      2.82 o 
   5  17  -1       32.15       33.40      3.46 o 
   6  17  -1       13.74       14.39      2.97 o 
   7  17  -1       33.16       27.15      3.61 o 
   8  17  -1        2.41        1.06      2.83 o 
   1  18  -1       99.16      122.94      6.47 o 
   2  18  -1       69.20       63.06      5.25 o 
   3  18  -1      234.05      249.77     13.91 o 
   4  18  -1       19.69       18.59      3.80 o 
   5  18  -1        9.62        9.10      3.68 o 
   6  18  -1       60.85       74.94     14.07 o 
   7  18  -1      202.24      205.91     12.66 o 
   8  18  -1      245.69      269.97     27.45 o 
   1  19  -1      104.87      110.49      6.59 o 
   2  19  -1        9.26        9.87      3.56 o 
   3  19  -1       61.11       65.80      5.59 o 
   4  19  -1      154.30      161.62     10.12 o 
   5  19  -1       43.97       48.44      5.13 o 
   6  19  -1       42.83       29.10      6.96 o 
   7  19  -1      106.42       94.83      8.85 o 
   1  20  -1       38.93       37.86      4.80 o 
   2  20  -1       42.99       51.75      5.25 o 
   3  20  -1       55.97       56.40      5.45 o 
   4  20  -1       40.15       36.21      4.90 o 
   5  20  -1      104.05       97.50      6.89 o 
   6  20  -1      253.31      231.31     41.74 o 
   1  21  -1       92.88      103.26      6.71 o 
   2  21  -1       79.96       84.43      6.48 o 
   3  21  -1      126.58      138.15      7.56 o 
   4  21  -1      257.54      296.40     37.32 o 
   5  21  -1       94.64      103.41      9.49 o 
   1  22  -1      177.42      193.70      8.50 o 
   2  22  -1        4.37        6.01      4.23 o 
   3  22  -1       14.44       15.23      4.58 o 
   4  22  -1      111.00      136.53     10.75 o 
   1  23  -1       52.67       42.41      5.70 o 
   2  23  -1       83.89       79.89      6.93 o 
   2   0   0     4656.72     3697.12    567.79 o 
   4   0   0     2662.80     2314.23    348.96 o 
   6   0   0      159.89      140.35     34.15 o 
   8   0   0      102.89      135.75      9.01 o 
  10   0   0      520.30      449.69     17.71 o 
  12   0   0        0.53        4.11      3.80 o 
   0   1   0       67.99        0.00      3.16 o 
   1   1   0     4771.96     4462.27     78.40 o 
   2   1   0      425.79      390.42     22.86 o 
   3   1   0     4004.56     3425.98    153.80 o 
   4   1   0      321.09      299.29     13.77 o 
   5   1   0      147.37      147.45      7.39 o 
   6   1   0       15.10        9.79      1.22 o 
   7   1   0       24.61       24.99      6.83 o 
   8   1   0        1.91        3.99      1.80 o 
   9   1   0      345.97      312.08      5.93 o 
  10   1   0       91.31       84.26      3.91 o 
  11   1   0       47.46       48.35      3.63 o 
  12   1   0       76.68       86.22      4.62 o 
   0   2   0     6823.23     6909.63    151.16 o 
   1   2   0     2048.03     1992.94     83.48 o 
   2   2   0     1896.56     1760.67     74.50 o 
   3   2   0       58.42       56.54      2.44 o 
   4   2   0       75.40       74.81     14.53 o 
   5   2   0     2511.20     2597.93    112.55 o 
   6   2   0      385.45      396.99     17.70 o 
   7   2   0        8.04        5.15      1.24 o 
   8   2   0        0.59       -0.25      1.38 o 
   9   2   0      149.74      174.03      4.78 o 
  10   2   0      150.23      155.96      6.04 o 
  11   2   0      147.07      149.18      5.17 o 
  12   2   0       51.05       47.91      3.87 o 
   0   3   0       19.63       16.10      2.76 o 
   1   3   0     4348.59     4479.63    195.97 o 
   2   3   0    28612.88    25933.88    955.52 o 
   3   3   0     1528.71     1468.34     68.15 o 
   4   3   0      244.21      206.90     20.09 o 
   5   3   0      816.93      822.99     43.23 o 
   6   3   0       23.58        5.88      2.66 o 
   7   3   0        0.02       -0.18      0.70 o 
   8   3   0      428.98      397.98     24.84 o 
   9   3   0       18.57       10.14      1.84 o 
  10   3   0        4.87        5.61      2.25 o 
  11   3   0       19.95       27.56      3.11 o 
  12   3   0      108.45      132.43      5.32 o 
   0   4   0    10757.40    11523.61   1362.43 o 
   1   4   0     4474.65     4821.14    197.97 o 
   2   4   0     2538.57     2602.38     91.10 o 
   3   4   0      283.05      280.78     14.71 o 
   4   4   0      733.03      834.05     31.33 o 
   5   4   0       28.82       22.70      1.39 o 
   6   4   0        0.11        0.98      0.80 o 
   7   4   0       32.21       31.38      1.81 o 
   8   4   0        2.45       -0.39      1.20 o 
   9   4   0      261.38      255.62     12.05 o 
  10   4   0        0.63       -1.33      2.01 o 
  11   4   0      125.07      117.53      4.74 o 
  12   4   0        1.57       -0.45      2.75 o 
   0   5   0      421.56      480.67      4.74 o 
   1   5   0     2619.52     2910.05    106.68 o 
   2   5   0       98.93       89.00      2.90 o 
   3   5   0      224.53      194.54     18.34 o 
   4   5   0     1843.55     1878.66     84.25 o 
   5   5   0       53.80       54.75      2.29 o 
   6   5   0       15.51       13.22      1.21 o 
   7   5   0     1098.12     1061.71     63.10 o 
   8   5   0      127.73      108.48      6.62 o 
   9   5   0        5.49        3.51      1.77 o 
  10   5   0       21.33       18.48      2.68 o 
  11   5   0       32.60       38.12      3.31 o 
  12   5   0        1.41       -0.30      2.56 o 
   0   6   0     1893.74     1492.33   1129.90 o 
   1   6   0     2944.04     3082.29    147.85 o 
   2   6   0      107.56      110.22      8.51 o 
   3   6   0      339.63      350.13     17.34 o 
   4   6   0      543.44      577.49     21.80 o 
   5   6   0      371.97      323.06     15.49 o 
   6   6   0        2.03        2.80      1.03 o 
   7   6   0       24.94       20.40      1.65 o 
   8   6   0      232.37      192.29     10.58 o 
   9   6   0      693.59      587.98     29.72 o 
  10   6   0      365.72      399.74      7.44 o 
  11   6   0       12.12        5.68      2.61 o 
  12   6   0       69.91       64.48      4.30 o 
   0   7   0      502.90      444.81    293.94 o 
   1   7   0       36.31       39.51      1.43 o 
   2   7   0      150.71      145.81      5.04 o 
   3   7   0     1227.72     1471.35     56.37 o 
   4   7   0        4.13        5.84      0.86 o 
   5   7   0       30.04       32.59      1.55 o 
   6   7   0      442.71      402.57     17.84 o 
   7   7   0       41.78       46.37      2.22 o 
   8   7   0       80.73       59.01      5.07 o 
   9   7   0       27.87       25.46      2.34 o 
  10   7   0       21.23       20.00      2.71 o 
  11   7   0        3.03        2.21      2.52 o 
  12   7   0       14.11       18.02      3.27 o 
   0   8   0     3897.72     4703.95     28.46 o 
   1   8   0      128.97      160.02      5.72 o 
   2   8   0      388.10      439.10     17.13 o 
   3   8   0       13.56       16.32      1.65 o 
   4   8   0       16.45       40.90      1.54 o 
   5   8   0     1105.98     1121.39     44.88 o 
   6   8   0     1984.36     1873.22     86.67 o 
   7   8   0        0.84       -0.44      1.26 o 
   8   8   0       59.04       51.15      2.98 o 
   9   8   0      322.81      328.65     16.50 o 
  10   8   0       79.17       80.54      4.10 o 
  11   8   0      194.63      199.50      7.35 o 
   0   9   0        0.18       -0.36      0.79 o 
   1   9   0       56.62       46.76      1.40 o 
   2   9   0       34.53       71.18      9.54 o 
   3   9   0       36.23       60.09      2.92 o 
   4   9   0      217.39      202.19      5.23 o 
   5   9   0      100.19      100.19      3.61 o 
   6   9   0     2403.17     2223.65     86.32 o 
   7   9   0      420.57      434.97     19.33 o 
   8   9   0     3309.01     3094.84    131.10 o 
   9   9   0      260.61      248.21     14.23 o 
  10   9   0       12.99       15.44      2.75 o 
  11   9   0       51.19       57.96      4.06 o 
   0  10   0     2430.04     2720.55    391.81 o 
   1  10   0      165.79      159.69      5.22 o 
   2  10   0      509.65      551.73     37.61 o 
   3  10   0      292.37      303.59      7.02 o 
   4  10   0      603.90      608.34     13.37 o 
   5  10   0      126.09      103.00      2.47 o 
   6  10   0     1815.14     1786.70     61.75 o 
   7  10   0        0.37        0.54      1.37 o 
   8  10   0        8.92       12.65      1.84 o 
   9  10   0      336.05      315.72     15.77 o 
  10  10   0      329.36      341.84     11.41 o 
  11  10   0      157.58      176.24      6.81 o 
   0  11   0      342.88      387.55     28.78 o 
   1  11   0      218.02      219.69     12.15 o 
   2  11   0       44.58       24.11      3.70 o 
   3  11   0      589.20      606.39     15.65 o 
   4  11   0        6.26        4.60      1.04 o 
   5  11   0       93.54       96.05      3.05 o 
   6  11   0      744.73      762.50     25.39 o 
   7  11   0      508.52      464.58     16.81 o 
   8  11   0      186.33      157.36      7.99 o 
   9  11   0        4.56        5.03      1.97 o 
  10  11   0        3.56        4.46      2.89 o 
  11  11   0      131.86      144.47      6.55 o 
   0  12   0     1562.00     1300.73    868.53 o 
   1  12   0       93.99      108.78     10.51 o 
   2  12   0       12.16       14.26      1.93 o 
   3  12   0        6.15        6.89      1.09 o 
   4  12   0      179.72      157.51      5.04 o 
   5  12   0      225.21      253.72      8.18 o 
   6  12   0      441.19      426.00     13.42 o 
   7  12   0      314.34      297.53      9.75 o 
   8  12   0      123.82      118.35      4.28 o 
   9  12   0       54.12       54.95      3.53 o 
  10  12   0      133.86      126.09      6.32 o 
   0  13   0       47.12       28.34     29.25 o 
   1  13   0       52.74       34.05     11.73 o 
   2  13   0      745.41      733.36     36.34 o 
   3  13   0        2.63        2.75      1.03 o 
   4  13   0      628.25      634.64     17.35 o 
   5  13   0      120.80      119.31      5.28 o 
   6  13   0       61.97       60.16      2.97 o 
   7  13   0      351.66      357.69     15.87 o 
   8  13   0      258.81      252.01     12.93 o 
   9  13   0       10.18       15.81      4.13 o 
  10  13   0       32.14       37.32      5.25 o 
   0  14   0      838.69     1011.63     17.71 o 
   1  14   0      235.58      264.44      6.93 o 
   2  14   0      143.37      167.51      7.28 o 
   3  14   0        1.97        1.46      1.43 o 
   4  14   0      796.51      775.51     25.65 o 
   5  14   0       16.20       18.94      2.67 o 
   6  14   0        7.40        6.26      2.36 o 
   7  14   0       23.72       22.65      3.02 o 
   8  14   0        4.48        1.64      2.59 o 
   9  14   0      172.29      167.60     11.07 o 
  10  14   0       20.92       36.05      7.91 o 
   0  15   0      150.28      198.59      9.49 o 
   1  15   0      143.65      141.78      9.33 o 
   2  15   0        0.01        1.20      1.91 o 
   3  15   0       28.23       14.89      2.36 o 
   4  15   0       71.96       63.71      3.71 o 
   5  15   0        0.09        0.33      2.06 o 
   6  15   0       78.18       66.65      4.34 o 
   7  15   0     1138.19     1147.23     93.78 o 
   8  15   0       43.90       53.19      6.17 o 
   9  15   0      118.66      110.36     10.44 o 
   0  16   0     1192.23     1437.91     23.08 o 
   1  16   0        1.96       -0.65      2.56 o 
   2  16   0       56.29       63.91      4.80 o 
   3  16   0       37.10       39.32      3.20 o 
   4  16   0        0.42        2.23      2.22 o 
   5  16   0       30.27       28.25      3.18 o 
   6  16   0      850.44      865.67     71.74 o 
   7  16   0       44.01       50.30      5.36 o 
   8  16   0      128.75      122.80      8.47 o 
   9  16   0       14.16       18.34      6.64 o 
   0  17   0       13.61       19.92      5.06 o 
   1  17   0      158.04      180.93      7.04 o 
   2  17   0      417.39      439.42     10.59 o 
   3  17   0      568.69      609.63     14.40 o 
   4  17   0       20.77       18.45      2.78 o 
   5  17   0        1.23        1.73      2.44 o 
   6  17   0      141.77      153.24      5.65 o 
   7  17   0      178.67      184.32     11.64 o 
   8  17   0        0.25       -0.17      2.88 o 
   0  18   0       18.97       22.14      5.38 o 
   1  18   0       45.01       47.43      4.68 o 
   2  18   0        7.78        8.45      3.64 o 
   3  18   0       62.21       66.04     10.28 o 
   4  18   0      828.06      853.90     34.05 o 
   5  18   0       62.85       75.99      4.61 o 
   6  18   0        3.52        5.55      2.91 o 
   7  18   0       33.92       38.16      4.94 o 
   8  18   0       14.44       14.03      4.01 o 
   0  19   0       17.47       18.97      5.38 o 
   1  19   0        2.13        0.97      3.11 o 
   2  19   0        2.36        4.69      3.24 o 
   3  19   0       41.57       29.92      4.36 o 
   4  19   0       37.39       43.13      6.64 o 
   5  19   0      123.49      115.44     29.41 o 
   6  19   0        9.69        9.29      3.95 o 
   7  19   0      111.27      105.66     15.34 o 
   0  20   0      110.79      100.25      9.49 o 
   1  20   0      142.71      132.96     10.44 o 
   2  20   0       12.78       14.30      4.43 o 
   3  20   0        4.02        5.95      4.11 o 
   4  20   0        0.56        3.79      3.58 o 
   5  20   0     1305.94     1348.11    123.49 o 
   6  20   0        9.32        3.95      3.72 o 
   0  21   0      102.69       98.98      9.17 o 
   1  21   0       36.69       33.03      4.90 o 
   2  21   0       34.73       38.36      5.25 o 
   3  21   0       33.27       33.37      4.77 o 
   4  21   0       54.06       70.75     10.28 o 
   5  21   0       14.94       16.42      4.32 o 
   0  22   0      394.02      470.24     17.08 o 
   1  22   0      586.76      633.86     19.13 o 
   2  22   0       20.22       21.44      4.58 o 
   3  22   0       40.17       36.39      5.25 o 
   4  22   0        4.66        9.24      4.23 o 
   0  23   0       11.60       12.33      6.32 o 
   1  23   0        9.19        4.43      6.01 o 
   2  23   0       26.09       23.72      4.92 o 
   2   0   1    16392.52    14479.92   1409.72 o 
   4   0   1     1129.86      988.75    121.77 o 
   6   0   1      469.03      432.56     40.34 o 
   8   0   1      134.54      133.98      5.38 o 
  10   0   1       24.13       20.89      3.80 o 
  12   0   1      101.79      109.73      7.26 o 
   1   1   1     5108.56     3721.60    361.29 o 
   2   1   1     2617.24     2609.61    156.22 o 
   3   1   1      441.45      406.14     31.91 o 
   4   1   1     5158.65     5080.29    316.12 o 
   5   1   1      866.40      920.18     63.64 o 
   6   1   1      122.85      138.95      8.91 o 
   7   1   1       97.86      100.63      5.71 o 
   8   1   1        1.67        5.60      1.78 o 
   9   1   1      346.83      321.81      5.97 o 
  10   1   1       28.45       25.84      2.76 o 
  11   1   1      248.29      260.25      6.32 o 
  12   1   1       53.53       67.43      4.34 o 
   1   2   1      738.81      669.60     42.88 o 
   2   2   1     7657.15     7140.33    415.04 o 
   3   2   1     1969.48     1554.62    213.08 o 
   4   2   1     1491.81     1440.59     58.33 o 
   5   2   1     3200.22     3429.52    162.93 o 
   6   2   1      144.79      155.94      6.28 o 
   7   2   1       77.65       52.63      6.25 o 
   8   2   1       26.54       20.59      1.86 o 
   9   2   1      584.59      546.19     10.27 o 
  10   2   1      131.99      134.34      4.62 o 
  11   2   1      126.79      128.55      4.89 o 
  12   2   1      240.07      255.01      6.60 o 
   1   3   1    17371.40    14795.32    939.24 o 
   2   3   1     1787.94     1847.58     66.56 o 
   3   3   1     1866.78     1809.08    108.03 o 
   4   3   1      277.15      249.40     17.95 o 
   5   3   1      974.67      991.05     95.63 o 
   6   3   1       10.78       14.58      1.34 o 
   7   3   1        1.07        0.58      0.99 o 
   8   3   1      722.58      612.09     41.01 o 
   9   3   1       69.06       59.85      4.29 o 
  10   3   1       73.24       84.24      3.90 o 
  11   3   1        0.77        1.59      2.29 o 
  12   3   1        9.51       13.76      2.94 o 
   1   4   1    11611.63    11430.38    529.11 o 
   2   4   1     5158.49     5400.44    177.70 o 
   3   4   1      333.99      345.32     13.67 o 
   4   4   1      700.23      610.05     60.15 o 
   5   4   1      177.51      188.49     11.71 o 
   6   4   1      715.46      519.48     82.59 o 
   7   4   1      196.64      179.56     10.50 o 
   8   4   1       64.38       59.44      2.38 o 
   9   4   1      259.35      265.57     13.19 o 
  10   4   1      117.14      121.45      4.42 o 
  11   4   1       33.88       28.78      3.08 o 
  12   4   1       88.23      105.16      4.93 o 
   1   5   1      384.90      366.74     20.33 o 
   2   5   1       78.98       93.58      2.47 o 
   3   5   1      195.24      180.85     12.50 o 
   4   5   1     2793.12     2749.34    208.29 o 
   5   5   1      116.27      121.20      6.94 o 
   6   5   1       26.59       20.38      2.03 o 
   7   5   1      140.93      107.91      5.27 o 
   8   5   1      789.27      700.85     41.87 o 
   9   5   1      200.94      182.10      9.21 o 
  10   5   1      496.84      508.96     10.27 o 
  11   5   1      127.83      154.32      5.21 o 
  12   5   1       18.95       22.71      3.28 o 
   1   6   1     7108.50     7471.84    245.18 o 
   2   6   1      640.81      746.83     20.91 o 
   3   6   1      214.93      232.11     13.20 o 
   4   6   1     1151.25     1225.14     44.30 o 
   5   6   1      205.84      153.42      7.21 o 
   6   6   1      230.91      226.09     11.51 o 
   7   6   1      784.31      743.10     38.07 o 
   8   6   1      310.79      295.54     16.38 o 
   9   6   1      549.20      527.41     25.94 o 
  10   6   1       29.24       26.42      2.87 o 
  11   6   1       83.82       99.24      4.62 o 
  12   6   1      106.07      114.30      5.13 o 
   1   7   1       43.10       48.55      3.18 o 
   2   7   1     2556.76     2936.29     70.87 o 
   3   7   1     1141.40     1090.46    114.35 o 
   4   7   1      209.52      215.50      6.08 o 
   5   7   1       14.88        8.47      1.09 o 
   6   7   1     1530.01     1413.99     62.82 o 
   7   7   1      423.71      398.17     18.22 o 
   8   7   1      206.73      178.03      9.64 o 
   9   7   1       44.75       40.51      3.73 o 
  10   7   1      164.90      174.07      5.12 o 
  11   7   1       40.16       49.51      3.70 o 
  12   7   1       50.58       49.83      4.01 o 
   1   8   1      734.78      745.75     44.63 o 
   2   8   1     1732.87     2095.21     61.42 o 
   3   8   1      591.24      649.31     19.31 o 
   4   8   1       40.21       47.09      1.93 o 
   5   8   1        3.08        3.48      1.06 o 
   6   8   1     1405.88     1394.87     52.11 o 
   7   8   1       84.53       92.29      5.10 o 
   8   8   1     1350.88     1252.40     59.24 o 
   9   8   1      283.55      269.06     15.82 o 
  10   8   1      135.75      154.32      5.00 o 
  11   8   1       27.65       34.51      3.39 o 
   1   9   1      716.68      731.58     49.60 o 
   2   9   1      596.60      659.79     17.40 o 
   3   9   1       63.50       63.11      8.14 o 
   4   9   1      644.52      648.62     16.76 o 
   5   9   1      147.90      147.98      5.89 o 
   6   9   1     1887.79     1805.94     70.48 o 
   7   9   1      194.40      213.80      9.07 o 
   8   9   1      535.14      476.52     22.09 o 
   9   9   1       51.84       45.02      5.02 o 
  10   9   1       16.18       15.84      2.76 o 
  11   9   1       61.79       75.06      4.45 o 
   1  10   1       17.40       22.88      1.77 o 
   2  10   1      878.31     1042.07     31.01 o 
   3  10   1      280.32      270.25     22.45 o 
   4  10   1        7.44        4.18      1.00 o 
   5  10   1      357.23      355.45     11.29 o 
   6  10   1      734.15      734.46     22.82 o 
   7  10   1       48.44       51.76      2.52 o 
   8  10   1      142.50      141.79      5.14 o 
   9  10   1       53.70       51.33      4.44 o 
  10  10   1       61.53       67.85      4.68 o 
  11  10   1      180.39      198.29      8.72 o 
   1  11   1      168.65      193.37      8.99 o 
   2  11   1      289.04      322.73     21.14 o 
   3  11   1       56.71       64.70      2.97 o 
   4  11   1      102.76      110.90      3.63 o 
   5  11   1       87.52       82.50      2.85 o 
   6  11   1      466.11      453.52     14.59 o 
   7  11   1      363.50      379.83     13.27 o 
   8  11   1      203.07      191.20      8.27 o 
   9  11   1      152.08      147.92     12.69 o 
  10  11   1      207.92      223.18      8.07 o 
  11  11   1      346.99      378.70     10.70 o 
   1  12   1      168.98      127.83     35.31 o 
   2  12   1       99.63      110.63      3.60 o 
   3  12   1      395.67      455.37     14.33 o 
   4  12   1      387.43      393.24     11.50 o 
   5  12   1      890.21      848.42     25.90 o 
   6  12   1      193.42      192.96      7.31 o 
   7  12   1        5.66        3.25      1.73 o 
   8  12   1      843.96      817.42     41.87 o 
   9  12   1      119.21      121.58     10.91 o 
  10  12   1       55.83       70.18      5.99 o 
   1  13   1      160.33      102.74     53.90 o 
   2  13   1      747.15      788.50     21.94 o 
   3  13   1      189.11      173.06      5.34 o 
   4  13   1      444.85      445.75     12.00 o 
   5  13   1       66.99       60.45      3.06 o 
   6  13   1       56.76       54.37      4.38 o 
   7  13   1      162.56      174.55      9.59 o 
   8  13   1      299.34      303.45     17.57 o 
   9  13   1       38.56       39.89      4.83 o 
  10  13   1       30.42       36.78      5.35 o 
   1  14   1       88.49      100.14      3.41 o 
   2  14   1      173.41      190.46      5.02 o 
   3  14   1      251.88      267.53      6.62 o 
   4  14   1      421.89      415.50     12.64 o 
   5  14   1       78.74       73.47      5.80 o 
   6  14   1       26.62       29.59      2.67 o 
   7  14   1       94.75      104.75      6.09 o 
   8  14   1      246.95      247.91     23.56 o 
   9  14   1      251.48      238.37     42.69 o 
  10  14   1      174.08      202.39     12.97 o 
   1  15   1       18.93       17.15      3.01 o 
   2  15   1      317.05      386.24     14.55 o 
   3  15   1       87.15       83.97      4.28 o 
   4  15   1      215.03      219.17      5.65 o 
   5  15   1       93.39       95.34     10.40 o 
   6  15   1      120.03      118.68      9.67 o 
   7  15   1       73.79       81.90      7.30 o 
   8  15   1      336.83      311.89     48.86 o 
   9  15   1       59.06       56.23      9.49 o 
   1  16   1      105.18      114.95      5.59 o 
   2  16   1      320.97      368.52      8.72 o 
   3  16   1      159.27      152.11      5.29 o 
   4  16   1      262.26      247.60      8.87 o 
   5  16   1       98.87       99.32      4.69 o 
   6  16   1      352.62      340.94     26.45 o 
   7  16   1      118.76      128.83     12.72 o 
   8  16   1       14.00       10.46      3.64 o 
   9  16   1       24.06       17.43      4.25 o 
   1  17   1      178.57      191.33      6.93 o 
   2  17   1      114.08      136.29      6.25 o 
   3  17   1       70.24       68.32      4.07 o 
   4  17   1       11.86       10.15      2.73 o 
   5  17   1       32.14       32.72      3.40 o 
   6  17   1       13.72       17.22      3.15 o 
   7  17   1       33.18       33.57      3.75 o 
   8  17   1        2.42        0.28      3.49 o 
   1  18   1       99.08      113.34      6.37 o 
   2  18   1       69.23       68.77      6.96 o 
   3  18   1      234.33      265.66     19.92 o 
   4  18   1       19.70       16.13      3.13 o 
   5  18   1        9.62        8.07      2.80 o 
   6  18   1       60.85       76.51      5.97 o 
   7  18   1      202.22      205.43     16.35 o 
   8  18   1      245.72      264.21     35.26 o 
   1  19   1      104.85      111.07      6.47 o 
   2  19   1        9.24        7.12      3.24 o 
   3  19   1       61.10       62.80      5.53 o 
   4  19   1      154.12      151.66     14.70 o 
   5  19   1       43.95       47.36      5.13 o 
   6  19   1       42.90       41.57      4.51 o 
   7  19   1      106.43       99.17     11.29 o 
   1  20   1       38.96       42.58      4.80 o 
   2  20   1       42.98       41.31      4.90 o 
   3  20   1       56.00       64.24      7.59 o 
   4  20   1       40.10       47.32      5.14 o 
   5  20   1      103.99      108.80     19.29 o 
   6  20   1      253.15      230.56     37.00 o 
   1  21   1       93.03       97.59     11.07 o 
   2  21   1       79.95       86.10      6.37 o 
   3  21   1      126.37      135.85     14.23 o 
   4  21   1      257.56      301.22     12.49 o 
   5  21   1       94.53      103.04      7.12 o 
   1  22   1      177.32      193.24      8.38 o 
   2  22   1        4.38       -0.63      3.80 o 
   3  22   1       14.42       25.41      4.90 o 
   4  22   1      110.89      137.88     13.60 o 
   1  23   1       52.68       40.36      5.48 o 
   2  23   1       83.84       79.68      8.70 o 
   0   0   2      424.36      391.91     65.78 o 
   2   0   2     6196.34     5573.55    761.25 o 
   4   0   2     1276.30     1288.07    123.79 o 
   6   0   2      767.68      852.75     86.64 o 
   8   0   2      899.36      881.66     30.20 o 
  10   0   2       56.66       57.85      5.03 o 
  12   0   2      169.51      213.42     17.71 o 
   0   1   2    10401.39     8996.46    274.65 o 
   1   1   2       39.21       49.39      2.33 o 
   2   1   2      162.75      145.24     13.94 o 
   3   1   2      207.69      192.21     12.92 o 
   4   1   2     2420.19     2470.79    163.80 o 
   5   1   2      655.21      648.20     73.37 o 
   6   1   2       25.42       23.93      3.01 o 
   7   1   2       36.48       37.91      4.07 o 
   8   1   2       17.97       15.50      1.77 o 
   9   1   2      207.01      183.27      4.74 o 
  10   1   2      117.41      114.47      4.38 o 
  11   1   2      267.11      284.50      6.47 o 
  12   1   2       15.90       19.21      3.14 o 
   0   2   2       68.06       73.43      0.88 o 
   1   2   2     2693.41     2879.22     74.48 o 
   2   2   2      995.35      958.14     43.38 o 
   3   2   2     5204.49     4480.55    283.71 o 
   4   2   2      275.73      248.64     19.02 o 
   5   2   2       95.18      109.53      6.31 o 
   6   2   2      132.53      122.46      9.42 o 
   7   2   2      214.85      175.91     15.08 o 
   8   2   2      247.86      239.06     11.42 o 
   9   2   2      405.35      371.62     16.56 o 
  10   2   2       21.28       22.02      2.64 o 
  11   2   2      190.49      207.93      5.77 o 
  12   2   2      187.42      205.21      6.15 o 
   0   3   2    35577.64    34838.81   1170.06 o 
   1   3   2    38603.25    34922.16    956.99 o 
   2   3   2     1063.94     1062.39     28.73 o 
   3   3   2      197.27      152.05     24.44 o 
   4   3   2      947.55      818.60     60.34 o 
   5   3   2       37.84       31.92      3.30 o 
   6   3   2      267.89      269.46     19.25 o 
   7   3   2       14.53       14.75      1.35 o 
   8   3   2       36.12       28.88      2.08 o 
   9   3   2      154.04      126.09      5.85 o 
  10   3   2      175.92      185.83      5.11 o 
  11   3   2      186.45      190.86      5.60 o 
  12   3   2       72.33       88.46      4.82 o 
   0   4   2      198.46      240.92     12.81 o 
   1   4   2     3934.83     4228.25    112.19 o 
   2   4   2     3266.98     3244.20     85.82 o 
   3   4   2     2769.18     2851.41     84.15 o 
   4   4   2      845.35      753.03     74.31 o 
   5   4   2      110.27      116.50      6.62 o 
   6   4   2      855.30      769.73     54.20 o 
   7   4   2     1082.29      943.88     53.44 o 
   8   4   2      306.79      286.25     16.28 o 
   9   4   2      878.47      825.08     40.97 o 
  10   4   2       74.25       76.08      3.91 o 
  11   4   2       39.03       44.77      3.51 o 
  12   4   2      182.25      199.27      6.19 o 
   0   5   2    37763.36    38640.28    505.97 o 
   1   5   2     6224.68     6554.04    210.58 o 
   2   5   2      833.95      921.45     24.28 o 
   3   5   2      402.16      446.76     11.82 o 
   4   5   2      675.42      657.62     74.83 o 
   5   5   2      266.16      230.24     11.29 o 
   6   5   2      170.83      143.39     20.44 o 
   7   5   2       97.70       82.57      4.36 o 
   8   5   2       88.02      106.70      6.03 o 
   9   5   2      431.73      404.17     19.73 o 
  10   5   2      372.01      384.19      8.64 o 
  11   5   2       50.44       53.63      4.53 o 
  12   5   2      168.82      202.32      6.16 o 
   0   6   2      765.96      591.96    417.90 o 
   1   6   2     3397.97     2920.13    498.88 o 
   2   6   2     2828.83     3118.55     77.94 o 
   3   6   2     4194.38     4725.84    183.11 o 
   4   6   2      338.13      314.12     20.18 o 
   5   6   2      172.43      180.49      6.69 o 
   6   6   2       88.92       81.46      4.09 o 
   7   6   2     5415.75     4995.81    272.41 o 
   8   6   2      136.17      120.04      7.69 o 
   9   6   2      481.19      477.50     22.84 o 
  10   6   2       62.64       61.83      3.75 o 
  11   6   2       18.08       21.50      3.02 o 
  12   6   2       80.84       85.60      4.89 o 
   0   7   2     5481.60     6299.21    341.06 o 
   1   7   2     3197.70     3638.24     91.38 o 
   2   7   2      178.19      215.57      4.54 o 
   3   7   2      871.23      954.52     27.74 o 
   4   7   2      580.84      547.63     22.79 o 
   5   7   2      746.96      738.27     28.90 o 
   6   7   2     1219.56     1163.85     48.72 o 
   7   7   2      268.99      254.50     14.57 o 
   8   7   2       57.50       59.03      4.60 o 
   9   7   2      170.38      157.79      8.67 o 
  10   7   2      144.14      156.78      5.02 o 
  11   7   2       74.57       91.27      4.52 o 
  12   7   2       89.83      103.25      5.02 o 
   0   8   2      335.85      394.73     22.93 o 
   1   8   2      959.90     1070.65     35.96 o 
   2   8   2     1059.77     1195.93     31.05 o 
   3   8   2     1339.02     1549.62     65.67 o 
   4   8   2      114.99      112.08      2.76 o 
   5   8   2      231.92      250.98      8.00 o 
   6   8   2     1270.18     1272.28     49.78 o 
   7   8   2     2437.25     2326.89     91.49 o 
   8   8   2      909.56      869.48     48.05 o 
   9   8   2       21.22       20.42      2.19 o 
  10   8   2        1.82        1.85      2.23 o 
  11   8   2       16.63       16.22      2.92 o 
   0   9   2     1397.53     1787.90     81.59 o 
   1   9   2      587.57      670.65     43.69 o 
   2   9   2      173.74      196.68      6.91 o 
   3   9   2       93.20       79.12     10.53 o 
   4   9   2      113.04      117.93      2.26 o 
   5   9   2      337.10      354.25     11.34 o 
   6   9   2      829.80      800.97     23.57 o 
   7   9   2        2.60        4.26      1.38 o 
   8   9   2      144.08      139.29      5.87 o 
   9   9   2       88.47       85.25      4.88 o 
  10   9   2       16.31       16.70      2.72 o 
  11   9   2      142.67      155.92      6.27 o 
   0  10   2      401.07      464.32     15.34 o 
   1  10   2      175.64      209.78      6.98 o 
   2  10   2      116.92      133.80      4.00 o 
   3  10   2      524.04      551.34     11.28 o 
   4  10   2        4.08        3.84      0.98 o 
   5  10   2       23.01       20.21      1.51 o 
   6  10   2       22.93       23.27      1.73 o 
   7  10   2      821.23      805.50     28.25 o 
   8  10   2      143.13      148.87      6.74 o 
   9  10   2       60.07       57.28      3.96 o 
  10  10   2       10.17        7.06      3.02 o 
  11  10   2        0.53        2.34      3.03 o 
   0  11   2      174.37      146.63     14.07 o 
   1  11   2      474.44      614.94     31.76 o 
   2  11   2      341.43      344.15     28.96 o 
   3  11   2       16.94       15.12      2.94 o 
   4  11   2      701.75      680.13     21.87 o 
   5  11   2      312.05      326.13      7.45 o 
   6  11   2      200.63      193.08      7.89 o 
   7  11   2      237.15      242.59      8.13 o 
   8  11   2      102.88      102.65      5.15 o 
   9  11   2      193.41      167.97     13.31 o 
  10  11   2       81.67       95.03      7.34 o 
  11  11   2       40.28       47.17      4.52 o 
   0  12   2      117.54      148.10      6.17 o 
   1  12   2      247.73      209.22     59.46 o 
   2  12   2     1039.74     1189.54     30.96 o 
   3  12   2      823.07      970.74     28.31 o 
   4  12   2      182.23      195.39      5.66 o 
   5  12   2      104.88      105.16      3.08 o 
   6  12   2       10.18       10.01      1.74 o 
   7  12   2      170.36      171.12      9.10 o 
   8  12   2      142.07      128.50      7.49 o 
   9  12   2       46.00       46.59      5.49 o 
  10  12   2       37.19       39.78      5.35 o 
   0  13   2     1117.14     1260.65     39.69 o 
   1  13   2      365.64      322.26     53.95 o 
   2  13   2      391.06      417.48     12.06 o 
   3  13   2      239.65      284.45      6.98 o 
   4  13   2      509.04      515.20     16.23 o 
   5  13   2      130.01      147.73      7.20 o 
   6  13   2        1.73       -0.75      1.73 o 
   7  13   2       50.05       49.21      5.29 o 
   8  13   2       15.66       13.24      3.72 o 
   9  13   2       64.92       66.68     10.59 o 
  10  13   2        8.41       10.32      4.23 o 
   0  14   2       29.10       37.22      3.19 o 
   1  14   2       23.07       26.76      2.37 o 
   2  14   2     1140.24     1236.52     33.97 o 
   3  14   2      264.83      324.91      5.38 o 
   4  14   2      279.66      300.50     11.80 o 
   5  14   2       22.22       24.26      2.36 o 
   6  14   2       58.41       52.75      3.16 o 
   7  14   2      780.93      815.48     50.41 o 
   8  14   2      232.88      234.91     25.95 o 
   9  14   2      319.23      333.75     30.53 o 
  10  14   2       20.21       18.33      4.58 o 
   0  15   2     1704.03     1922.69     25.61 o 
   1  15   2      209.16      217.01      7.12 o 
   2  15   2       36.31       39.33      4.59 o 
   3  15   2       10.88       10.64      2.36 o 
   4  15   2      134.94      128.25     12.56 o 
   5  15   2       17.66       26.78      2.96 o 
   6  15   2       43.81       39.12      3.53 o 
   7  15   2       10.72       13.35      3.02 o 
   8  15   2       86.19       83.42      7.27 o 
   9  15   2      454.10      419.24     72.26 o 
   0  16   2       12.76       18.34      4.74 o 
   1  16   2      554.90      599.83     10.84 o 
   2  16   2       50.46       46.54      4.25 o 
   3  16   2      668.53      684.50     20.46 o 
   4  16   2      150.35      134.91      9.35 o 
   5  16   2       18.90       20.84      2.92 o 
   6  16   2       45.40       42.04      4.63 o 
   7  16   2      518.01      546.61     51.77 o 
   8  16   2      211.39      217.24     36.84 o 
   9  16   2       13.05       13.17      4.02 o 
   0  17   2        1.89        2.85      4.11 o 
   1  17   2      497.03      558.23     12.02 o 
   2  17   2        0.71       -3.64      2.46 o 
   3  17   2       94.61       92.48      4.47 o 
   4  17   2      161.37      173.83     11.58 o 
   5  17   2      334.79      354.51     24.74 o 
   6  17   2       24.40       21.06      3.53 o 
   7  17   2       44.24       42.44      4.56 o 
   8  17   2       83.26       64.71      9.17 o 
   0  18   2       44.01       39.21      6.32 o 
   1  18   2       16.37       17.09      3.46 o 
   2  18   2      542.86      569.80     33.99 o 
   3  18   2      120.04      108.45     15.34 o 
   4  18   2       34.21       35.43      3.47 o 
   5  18   2        6.99        4.90      2.73 o 
   6  18   2       17.81       17.13      3.32 o 
   7  18   2      651.42      670.65     71.57 o 
   8  18   2        4.66        2.99      4.27 o 
   0  19   2      473.69      510.08     15.81 o 
   1  19   2       38.98       45.27      4.80 o 
   2  19   2       27.86       31.01      4.13 o 
   3  19   2       17.59       17.78      3.87 o 
   4  19   2      242.14      250.75     32.26 o 
   5  19   2      216.80      244.62     14.95 o 
   6  19   2      240.22      251.23     29.33 o 
   7  19   2       26.14       30.71      6.96 o 
   0  20   2       37.88       42.69      6.96 o 
   1  20   2        2.86        5.06      3.48 o 
   2  20   2        0.23       -2.01      3.11 o 
   3  20   2      101.57      102.68      6.57 o 
   4  20   2       50.66       54.17      5.37 o 
   5  20   2       58.59       53.95     14.86 o 
   6  20   2       25.75       26.13      4.77 o 
   0  21   2      197.98      210.93     12.33 o 
   1  21   2       84.02       80.60      6.37 o 
   2  21   2       63.81       57.24      5.59 o 
   3  21   2      215.97      222.40     18.34 o 
   4  21   2       80.06       81.69      9.17 o 
   5  21   2      206.53      198.52     28.78 o 
   0  22   2       10.65        8.85      5.69 o 
   1  22   2       79.60       69.44      6.26 o 
   2  22   2        2.33        1.26      3.58 o 
   3  22   2       10.28       10.12      4.25 o 
   4  22   2       85.53       82.98     13.91 o 
   0  23   2      273.31      307.06     14.55 o 
   1  23   2       22.91       24.42      4.92 o 
   2  23   2       66.29       52.79      5.92 o 
   2   0   3     8976.43     8283.99   1470.91 o 
   4   0   3     1621.16     1745.85    187.70 o 
   6   0   3     1140.91     1206.98    122.33 o 
   8   0   3      125.14       95.19      4.92 o 
  10   0   3      153.19      155.87      6.93 o 
  12   0   3        8.80       14.70      4.25 o 
   1   1   3     1824.57     1898.85     72.69 o 
   2   1   3     2166.91     2153.84    152.29 o 
   3   1   3      233.30      173.36     16.45 o 
   4   1   3      316.78      332.27     17.29 o 
   5   1   3      141.12      143.68      8.02 o 
   6   1   3      628.61      635.98     44.49 o 
   7   1   3       66.26       57.38      3.93 o 
   8   1   3       66.80       69.38      2.74 o 
   9   1   3      157.45      135.01      4.23 o 
  10   1   3       52.61       47.43      3.28 o 
  11   1   3      282.29      303.08      7.85 o 
  12   1   3       13.33       19.05      3.18 o 
   1   2   3     9549.27    10312.93    649.96 o 
   2   2   3     1366.32     1428.21     88.17 o 
   3   2   3     1810.87     1667.89    122.97 o 
   4   2   3      312.49      270.99     27.60 o 
   5   2   3      470.80      416.94     36.64 o 
   6   2   3     1424.71     1183.56    173.72 o 
   7   2   3       95.34       78.89      7.26 o 
   8   2   3       12.08       15.67      1.77 o 
   9   2   3      882.08      767.19     38.23 o 
  10   2   3       86.50       95.61      4.56 o 
  11   2   3      128.44      156.37      5.26 o 
  12   2   3      169.47      201.99      7.39 o 
   1   3   3     4503.46     4872.80    131.60 o 
   2   3   3     4825.61     4508.54    452.62 o 
   3   3   3       73.12       86.12      5.04 o 
   4   3   3      866.98      917.97     67.96 o 
   5   3   3      406.72      396.37     26.12 o 
   6   3   3       73.65       69.06      4.13 o 
   7   3   3      231.54      241.87     15.37 o 
   8   3   3      218.95      202.58     10.32 o 
   9   3   3      193.15      166.25      7.93 o 
  10   3   3       10.97       16.70      2.17 o 
  11   3   3       75.49       79.81      4.30 o 
  12   3   3      197.01      235.04      6.48 o 
   1   4   3     9742.81    10421.38    234.23 o 
   2   4   3     1125.55     1318.11     40.03 o 
   3   4   3     1719.06     1749.43     55.90 o 
   4   4   3     3423.86     3397.45    223.18 o 
   5   4   3      522.63      474.29     44.49 o 
   6   4   3      451.98      373.45     31.75 o 
   7   4   3      428.51      439.43     27.71 o 
   8   4   3      657.78      584.53     31.24 o 
   9   4   3       82.90       81.02      4.91 o 
  10   4   3       57.59       53.57      3.01 o 
  11   4   3       43.13       43.96      3.60 o 
  12   4   3       77.76       94.63      4.94 o 
   1   5   3     1293.75     1366.61     36.06 o 
   2   5   3     3563.16     4003.10    128.11 o 
   3   5   3      108.68      133.66      5.99 o 
   4   5   3     1741.09     1598.19    152.61 o 
   5   5   3     1080.63     1000.80    117.46 o 
   6   5   3      410.26      321.38     53.14 o 
   7   5   3      200.69      201.17     13.40 o 
   8   5   3      421.53      410.29     21.53 o 
   9   5   3      102.94      101.46      6.87 o 
  10   5   3       87.21       93.87      3.66 o 
  11   5   3       90.34      103.64      4.58 o 
  12   5   3      116.74      140.30      5.46 o 
   1   6   3     1484.53     1542.43    104.37 o 
   2   6   3     1008.90     1002.81    103.49 o 
   3   6   3     2058.63     2319.38     84.86 o 
   4   6   3      905.32      921.28     51.95 o 
   5   6   3      621.88      600.37     24.51 o 
   6   6   3      498.66      440.57     19.63 o 
   7   6   3      373.92      377.99     18.88 o 
   8   6   3      137.20      138.84      6.39 o 
   9   6   3      386.34      372.72     21.29 o 
  10   6   3       22.83       21.83      2.38 o 
  11   6   3       71.25      101.09      4.56 o 
  12   6   3       89.52      110.51      5.02 o 
   1   7   3     2543.13     2847.75     69.31 o 
   2   7   3       10.26       15.29      1.14 o 
   3   7   3     2764.86     3025.12     97.49 o 
   4   7   3     1034.85     1035.11     44.52 o 
   5   7   3      487.28      507.14     18.83 o 
   6   7   3     2376.19     2378.11     74.20 o 
   7   7   3      358.39      385.07     17.75 o 
   8   7   3      223.53      208.21     13.05 o 
   9   7   3      226.80      220.69     11.89 o 
  10   7   3       10.29       11.74      2.13 o 
  11   7   3       54.57       60.85      3.97 o 
  12   7   3      108.16      118.13      6.17 o 
   1   8   3      708.71      797.81     21.72 o 
   2   8   3     3462.39     3919.26    211.12 o 
   3   8   3      367.77      433.91     13.48 o 
   4   8   3      145.25      144.77      5.32 o 
   5   8   3     1149.10     1240.10     41.23 o 
   6   8   3      479.96      442.46     14.73 o 
   7   8   3      332.00      334.31     12.41 o 
   8   8   3      256.12      242.17     14.08 o 
   9   8   3      154.45      146.45      6.88 o 
  10   8   3       34.14       34.48      3.00 o 
  11   8   3       36.23       39.38      4.22 o 
   1   9   3     1577.66     1819.25     58.89 o 
   2   9   3      225.04      256.95     15.53 o 
   3   9   3     2021.48     2169.70     65.62 o 
   4   9   3      312.17      310.55     22.18 o 
   5   9   3      721.74      728.94     26.30 o 
   6   9   3      326.82      321.52     12.41 o 
   7   9   3       30.27       27.95      1.93 o 
   8   9   3       49.07       45.79      2.66 o 
   9   9   3       55.63       51.18      2.95 o 
  10   9   3       13.81       16.95      2.65 o 
  11   9   3       64.49       81.52      5.38 o 
   1  10   3       37.79       38.47      1.83 o 
   2  10   3      199.10      206.78     12.85 o 
   3  10   3      119.87      157.70      6.55 o 
   4  10   3       78.04      100.31      3.80 o 
   5  10   3      125.95      133.72      5.74 o 
   6  10   3       65.24       67.61      2.41 o 
   7  10   3      140.86      148.41      4.42 o 
   8  10   3        9.07        4.62      2.28 o 
   9  10   3       55.91       46.01      4.88 o 
  10  10   3       10.39       13.24      2.59 o 
  11  10   3      116.89      120.21      5.91 o 
   1  11   3     1367.95     1464.14     60.27 o 
   2  11   3      227.23      243.71     11.02 o 
   3  11   3       43.19       42.59      4.40 o 
   4  11   3     1023.24     1059.88     38.37 o 
   5  11   3      112.87      101.28      3.05 o 
   6  11   3      140.84      133.33      7.63 o 
   7  11   3      222.34      233.68     12.71 o 
   8  11   3      204.48      214.55     14.70 o 
   9  11   3      275.86      283.33     17.44 o 
  10  11   3       85.62       89.79      7.22 o 
  11  11   3      117.16      128.77      7.83 o 
   1  12   3      480.64      509.94     23.37 o 
   2  12   3      129.39      117.81     26.45 o 
   3  12   3      206.42      242.75      8.40 o 
   4  12   3       32.26       22.95      2.09 o 
   5  12   3      618.84      629.26     32.32 o 
   6  12   3      240.89      236.84     13.56 o 
   7  12   3      279.50      279.89     17.29 o 
   8  12   3      132.52      135.50     14.50 o 
   9  12   3       38.59       31.69      4.46 o 
  10  12   3      138.50      135.99     14.68 o 
   1  13   3      119.28      107.25      5.78 o 
   2  13   3      589.08      607.21     25.57 o 
   3  13   3      218.44      266.15      9.08 o 
   4  13   3      428.74      402.50     15.70 o 
   5  13   3       38.60       34.72      3.42 o 
   6  13   3      366.28      372.98     21.50 o 
   7  13   3       84.65       85.19      6.04 o 
   8  13   3      159.42      157.28     17.19 o 
   9  13   3       89.88       91.81     11.60 o 
  10  13   3        1.42        0.01      2.83 o 
   1  14   3      274.84      316.50      4.67 o 
   2  14   3      526.46      565.36     16.91 o 
   3  14   3      183.72      169.68      5.84 o 
   4  14   3      129.84      132.47      6.62 o 
   5  14   3       41.80       42.15      2.73 o 
   6  14   3       58.14       62.27      4.52 o 
   7  14   3        1.87        2.63      2.09 o 
   8  14   3      109.57      104.60      8.22 o 
   9  14   3       87.01       99.06      9.45 o 
  10  14   3       30.07       37.81      5.25 o 
   1  15   3     1041.28     1123.50     17.72 o 
   2  15   3       76.66       75.30      5.00 o 
   3  15   3       37.07       42.43      2.70 o 
   4  15   3       40.30       35.12      3.10 o 
   5  15   3      220.25      243.77     10.10 o 
   6  15   3      421.66      421.39     25.65 o 
   7  15   3      278.71      309.11     20.63 o 
   8  15   3        3.71        4.05      2.69 o 
   9  15   3      121.95       97.44     10.91 o 
   1  16   3      314.48      340.57     10.12 o 
   2  16   3      635.59      698.09     38.42 o 
   3  16   3      328.39      316.80     11.12 o 
   4  16   3      279.85      283.50     17.93 o 
   5  16   3      120.28      133.65      8.30 o 
   6  16   3       77.80       79.03      6.34 o 
   7  16   3       45.78       36.81      6.80 o 
   8  16   3       62.70       63.93     17.87 o 
   9  16   3      148.83      149.21     32.10 o 
   1  17   3       85.52       93.98      5.70 o 
   2  17   3       63.33       56.84      4.70 o 
   3  17   3        2.30        1.45      2.79 o 
   4  17   3      176.15      163.37     13.30 o 
   5  17   3       18.00       21.11      3.10 o 
   6  17   3      307.82      298.73     22.46 o 
   7  17   3       25.71       20.57      4.13 o 
   8  17   3      265.05      246.42     41.58 o 
   1  18   3      405.02      450.65     10.44 o 
   2  18   3        6.18       10.88      3.24 o 
   3  18   3        3.87        2.81      3.01 o 
   4  18   3      162.61      171.67     13.78 o 
   5  18   3       35.33       45.53      5.67 o 
   6  18   3       15.33       15.08      3.20 o 
   7  18   3        7.26        7.65      6.17 o 
   8  18   3      161.74      180.50     30.36 o 
   1  19   3      253.88      281.80      9.01 o 
   2  19   3      211.51      223.64     15.34 o 
   3  19   3      129.64      121.72      9.65 o 
   4  19   3       10.93        9.45      3.46 o 
   5  19   3      265.13      283.87     19.11 o 
   6  19   3      121.73      132.18     10.06 o 
   7  19   3       44.75       43.91     14.23 o 
   1  20   3       54.78       61.49      5.48 o 
   2  20   3       26.76       24.15      4.23 o 
   3  20   3      171.01      181.03     20.24 o 
   4  20   3       57.42       57.73      8.22 o 
   5  20   3       42.66       43.86      4.18 o 
   6  20   3        5.63        6.23      3.02 o 
   1  21   3       15.69       18.46      4.13 o 
   2  21   3       35.01       30.10      4.70 o 
   3  21   3       65.86       73.15      6.48 o 
   4  21   3      149.88      164.25     16.60 o 
   5  21   3      109.82      113.97     15.81 o 
   1  22   3       63.81       73.59      6.25 o 
   2  22   3       22.35       22.93      4.47 o 
   3  22   3       78.27       69.84      6.15 o 
   4  22   3      345.49      351.60     18.34 o 
   1  23   3       27.94       24.36      4.80 o 
   2  23   3        0.42        1.40      3.78 o 
   0   0   4    41796.97    29095.49   3477.92 o 
   2   0   4      839.93     1036.11     28.14 o 
   4   0   4      239.35      259.97     29.58 o 
   6   0   4     3197.32     3353.83    329.71 o 
   8   0   4       33.46       30.52      3.58 o 
  10   0   4      542.36      611.03     18.18 o 
  12   0   4      388.96      450.30     27.20 o 
   0   1   4      203.46      200.67     18.89 o 
   1   1   4     1202.65     1194.13     68.47 o 
   2   1   4     8262.18     9603.50    104.31 o 
   3   1   4     3044.00     2874.94    256.36 o 
   4   1   4      471.58      476.75     36.23 o 
   5   1   4       18.05       17.51      1.73 o 
   6   1   4      821.89      726.69     57.84 o 
   7   1   4      670.79      649.65     31.40 o 
   8   1   4      649.76      576.15     24.80 o 
   9   1   4       47.32       46.42      3.04 o 
  10   1   4      104.56      109.38      4.26 o 
  11   1   4       12.78       13.77      2.76 o 
  12   1   4       14.72       18.11      3.11 o 
   0   2   4    10796.54    10813.74    968.78 o 
   1   2   4    13248.96    13375.77    546.45 o 
   2   2   4      272.53      292.47     43.46 o 
   3   2   4       99.08      105.02     10.68 o 
   4   2   4     1435.54     1306.18    123.72 o 
   5   2   4     1076.04     1027.55     87.77 o 
   6   2   4      844.94      830.42     72.16 o 
   7   2   4       92.75       96.51      8.66 o 
   8   2   4       52.35       56.48      3.71 o 
   9   2   4      454.66      381.55     17.50 o 
  10   2   4      205.69      223.64      7.90 o 
  11   2   4       51.09       50.48      3.74 o 
  12   2   4      154.20      171.70      9.04 o 
   0   3   4      365.99      408.71     10.63 o 
   1   3   4       67.47       68.32      1.72 o 
   2   3   4      382.61      342.52     54.32 o 
   3   3   4     2029.50     2151.67     84.69 o 
   4   3   4     2213.13     2340.36    136.87 o 
   5   3   4       15.71       13.16      0.97 o 
   6   3   4      195.28      194.59     15.17 o 
   7   3   4     1234.53     1074.85     76.25 o 
   8   3   4       28.33       44.60      3.29 o 
   9   3   4       57.73       53.35      3.75 o 
  10   3   4        1.17        2.16      1.84 o 
  11   3   4       36.67       34.98      3.27 o 
  12   3   4       36.45       41.21      3.75 o 
   0   4   4     2195.37     2505.93     28.65 o 
   1   4   4     5711.75     6155.66    195.97 o 
   2   4   4      142.37      118.50     31.10 o 
   3   4   4      736.09      768.12     57.18 o 
   4   4   4     1880.74     2079.31     93.30 o 
   5   4   4      934.84      924.75     47.81 o 
   6   4   4       56.60       34.24      6.99 o 
   7   4   4       59.73       56.26      4.40 o 
   8   4   4      164.32      167.87      9.66 o 
   9   4   4      129.41      124.26      7.18 o 
  10   4   4       45.62       42.15      2.80 o 
  11   4   4        4.07        5.83      2.48 o 
  12   4   4      211.97      235.20      6.51 o 
   0   5   4      147.77      169.82      3.13 o 
   1   5   4      225.17      251.41     24.06 o 
   2   5   4      913.27     1057.26     35.27 o 
   3   5   4     1919.86     2175.31     78.11 o 
   4   5   4      883.79      943.73     49.27 o 
   5   5   4      184.86      202.13      9.58 o 
   6   5   4       64.28       57.33      8.21 o 
   7   5   4     2538.56     2410.61    129.91 o 
   8   5   4       91.07       81.63      4.19 o 
   9   5   4      113.67      113.29      7.27 o 
  10   5   4       68.94       65.51      3.69 o 
  11   5   4       97.11      111.39      4.77 o 
  12   5   4      223.39      256.18      8.95 o 
   0   6   4     2333.05     2671.84     17.39 o 
   1   6   4      103.09      123.22      1.89 o 
   2   6   4      193.87      234.88      8.44 o 
   3   6   4       72.52       76.53      2.40 o 
   4   6   4      355.78      335.42     37.45 o 
   5   6   4       63.84       69.80      3.09 o 
   6   6   4      575.69      491.59     68.97 o 
   7   6   4       84.60       86.37      4.27 o 
   8   6   4      194.13      198.65     11.35 o 
   9   6   4      162.01      139.28      6.18 o 
  10   6   4       35.16       33.67      2.66 o 
  11   6   4      105.49      108.99      4.67 o 
  12   6   4      125.37      139.76      5.56 o 
   0   7   4       49.94       53.73      2.34 o 
   1   7   4      107.55      123.68      1.89 o 
   2   7   4     1001.64     1218.01     35.49 o 
   3   7   4     1904.21     2244.78     81.91 o 
   4   7   4      179.65      187.09      7.70 o 
   5   7   4       88.64       94.93      6.73 o 
   6   7   4      512.47      480.36     38.14 o 
   7   7   4     1950.54     1960.74     99.99 o 
   8   7   4      440.43      468.21     25.21 o 
   9   7   4       11.08       10.50      2.02 o 
  10   7   4       70.03       66.56      3.97 o 
  11   7   4       31.82       34.88      4.27 o 
  12   7   4      145.97      162.61      6.80 o 
   0   8   4    19003.40    22313.85    494.43 o 
   1   8   4     1240.91     1493.35     63.59 o 
   2   8   4     1013.49     1151.45     37.91 o 
   3   8   4       69.64       81.29      2.31 o 
   4   8   4        2.31        3.86      1.05 o 
   5   8   4     1117.43     1183.46     41.70 o 
   6   8   4     1205.32     1218.82     41.33 o 
   7   8   4      146.95      150.48      8.30 o 
   8   8   4       41.98       44.17      2.58 o 
   9   8   4      131.13      126.23      7.90 o 
  10   8   4      109.67      121.86      8.14 o 
  11   8   4       39.51       45.43      4.36 o 
   0   9   4      813.39      975.39     23.56 o 
   1   9   4      931.42     1043.69     25.23 o 
   2   9   4      194.05      224.97      6.88 o 
   3   9   4     1502.49     1623.08     50.09 o 
   4   9   4      351.85      427.27     16.63 o 
   5   9   4      246.66      279.06     10.18 o 
   6   9   4       36.07       29.93      1.89 o 
   7   9   4      911.98      906.27     41.60 o 
   8   9   4       14.00       13.38      1.97 o 
   9   9   4       54.41       55.02      3.42 o 
  10   9   4       27.31       30.51      3.51 o 
  11   9   4       60.87       66.93      4.92 o 
   0  10   4     9720.40    10958.67     81.77 o 
   1  10   4     2417.24     2653.87     90.87 o 
   2  10   4      186.56      179.16      5.36 o 
   3  10   4        4.15        2.72      0.86 o 
   4  10   4     1708.88     1882.21     87.66 o 
   5  10   4     2595.65     2638.48    109.65 o 
   6  10   4     1748.06     1772.80     90.66 o 
   7  10   4        7.65        5.50      2.00 o 
   8  10   4      157.24      148.56     10.56 o 
   9  10   4      156.74      155.99     11.07 o 
  10  10   4      324.16      318.63     26.60 o 
  11  10   4       33.73       36.12      4.19 o 
   0  11   4      458.55      495.86     10.91 o 
   1  11   4     1199.64     1315.32     43.77 o 
   2  11   4     1459.94     1306.32    243.92 o 
   3  11   4      710.68      685.48     93.10 o 
   4  11   4      111.52      110.07      5.09 o 
   5  11   4      113.23      109.12      5.41 o 
   6  11   4       10.46        9.29      1.68 o 
   7  11   4      106.65      101.15      3.74 o 
   8  11   4      318.79      308.37     23.08 o 
   9  11   4       14.93       18.35      3.16 o 
  10  11   4       32.78       37.83      4.00 o 
  11  11   4       27.07       30.01      5.13 o 
   0  12   4      560.50      770.15     18.34 o 
   1  12   4      884.32      986.36     20.49 o 
   2  12   4       99.19       91.92     27.01 o 
   3  12   4       43.62       49.56      3.44 o 
   4  12   4      136.91      121.07      5.90 o 
   5  12   4      166.35      164.97      9.31 o 
   6  12   4      222.88      244.44     12.05 o 
   7  12   4       18.82       18.24      2.78 o 
   8  12   4       77.24       79.29      9.34 o 
   9  12   4      192.14      189.69     26.84 o 
  10  12   4      266.77      284.93     28.32 o 
   0  13   4      173.69      187.10      5.17 o 
   1  13   4      500.19      556.77      7.90 o 
   2  13   4      316.06      346.72      7.39 o 
   3  13   4      252.29      244.33      7.44 o 
   4  13   4      179.02      172.67      7.90 o 
   5  13   4       27.48       28.00      2.88 o 
   6  13   4      397.86      397.67     22.23 o 
   7  13   4       18.71       16.09      2.97 o 
   8  13   4       38.55       33.22      4.62 o 
   9  13   4       48.84       50.54      4.17 o 
  10  13   4       16.95       13.38      3.35 o 
   0  14   4     1330.87     1465.72     13.52 o 
   1  14   4      943.15     1062.22     20.40 o 
   2  14   4       71.53       75.00      3.52 o 
   3  14   4      581.32      590.81     16.09 o 
   4  14   4       31.61       45.08      4.52 o 
   5  14   4      589.58      595.70     32.25 o 
   6  14   4       74.72       78.71      3.83 o 
   7  14   4       28.00       26.05      3.25 o 
   8  14   4       44.93       42.87      5.85 o 
   9  14   4       17.98       18.80      4.96 o 
  10  14   4       21.54       25.11      3.86 o 
   0  15   4      458.83      498.38      8.58 o 
   1  15   4     1278.31     1365.66     21.22 o 
   2  15   4       93.60      101.79      3.95 o 
   3  15   4      489.45      462.21     17.89 o 
   4  15   4      388.71      393.93     16.02 o 
   5  15   4        1.39        1.54      1.89 o 
   6  15   4      278.17      275.88     15.30 o 
   7  15   4       53.74       55.35      5.22 o 
   8  15   4       27.21       36.11      3.86 o 
   9  15   4        5.32        6.14      2.97 o 
   0  16   4      962.43     1036.61     19.92 o 
   1  16   4      318.30      315.58     12.17 o 
   2  16   4       25.66       29.47      4.90 o 
   3  16   4       85.74       89.88      4.12 o 
   4  16   4      218.01      236.00     17.49 o 
   5  16   4      507.44      490.94     37.38 o 
   6  16   4      222.56      210.25     21.18 o 
   7  16   4       28.45       23.76      4.23 o 
   8  16   4        8.72        3.50      6.64 o 
   9  16   4       80.49       75.41     13.12 o 
   0  17   4      123.23      119.54      8.54 o 
   1  17   4        1.86        3.16      2.68 o 
   2  17   4      205.02      205.01      7.16 o 
   3  17   4      147.82      159.63     18.34 o 
   4  17   4      212.89      216.21     16.20 o 
   5  17   4        0.35        1.97      2.79 o 
   6  17   4      247.58      254.54     25.13 o 
   7  17   4       30.43       31.05      4.55 o 
   8  17   4      104.00       98.44     24.82 o 
   0  18   4     1596.02     1717.77     27.20 o 
   1  18   4      329.15      337.05      9.05 o 
   2  18   4       86.93       97.99      7.59 o 
   3  18   4       78.92       78.75      5.69 o 
   4  18   4       42.63       34.34      3.58 o 
   5  18   4      223.16      213.18     19.74 o 
   6  18   4       31.02       36.82      3.88 o 
   7  18   4       36.03       31.79     10.12 o 
   8  18   4       64.63       61.64     14.07 o 
   0  19   4      173.65      183.10     10.44 o 
   1  19   4       93.62       96.89      6.26 o 
   2  19   4      157.47      139.46      6.82 o 
   3  19   4       47.03       45.08      7.27 o 
   4  19   4       31.75       33.63      4.47 o 
   5  19   4        4.61        2.89      2.78 o 
   6  19   4       29.39       36.85      3.99 o 
   7  19   4      208.20      204.27     17.55 o 
   0  20   4      695.30      692.55     18.97 o 
   1  20   4        3.94        5.22      3.35 o 
   2  20   4        3.34       -0.04      3.16 o 
   3  20   4       36.20       39.46      4.90 o 
   4  20   4      201.01      194.96     21.98 o 
   5  20   4        8.10       11.51      3.87 o 
   6  20   4      189.00      184.48     17.04 o 
   0  21   4       10.95       15.81      5.69 o 
   1  21   4        5.56        2.53      3.35 o 
   2  21   4       83.48       78.87      6.25 o 
   3  21   4      205.68      201.86     22.14 o 
   4  21   4       12.52       12.35      4.01 o 
   5  21   4       32.60       36.08      5.38 o 
   0  22   4      152.94      139.46     10.44 o 
   1  22   4       79.32       85.05      6.59 o 
   2  22   4       50.63       51.91      5.70 o 
   3  22   4       53.52       48.71      5.70 o 
   4  22   4      164.99      180.44     21.66 o 
   0  23   4        0.13       -0.63      5.38 o 
   1  23   4        6.67        4.27      4.02 o 
   2  23   4       83.94       80.14      6.80 o 
   2   0   5      822.88      924.76     30.04 o 
   4   0   5     1228.96     1101.69    141.36 o 
   6   0   5      626.27      668.73     71.50 o 
   8   0   5     1181.37     1215.93     56.76 o 
  10   0   5      439.98      428.93     19.76 o 
  12   0   5      561.71      619.32     19.45 o 
   1   1   5     7822.49     7366.24    439.47 o 
   2   1   5      192.13      240.76      7.64 o 
   3   1   5      661.08      628.18     75.04 o 
   4   1   5      740.72      758.21     50.61 o 
   5   1   5      318.61      283.92     23.65 o 
   6   1   5     1897.57     1737.88    138.83 o 
   7   1   5      297.63      320.55     19.58 o 
   8   1   5      760.09      645.29     32.55 o 
   9   1   5       21.51       18.32      2.36 o 
  10   1   5      123.94      132.65      6.07 o 
  11   1   5      128.64      152.25      5.09 o 
  12   1   5      148.87      166.71      7.01 o 
   1   2   5      497.77      526.89     32.15 o 
   2   2   5      282.58      303.93     60.01 o 
   3   2   5     1133.12     1309.37    110.69 o 
   4   2   5     1174.37     1230.82     83.17 o 
   5   2   5      746.84      722.52     49.41 o 
   6   2   5      813.71      758.24     64.87 o 
   7   2   5      580.00      577.05     31.11 o 
   8   2   5      221.37      207.25      9.99 o 
   9   2   5        5.66        6.55      1.76 o 
  10   2   5       89.15       94.36      4.01 o 
  11   2   5      396.71      441.36      8.08 o 
  12   2   5      376.33      440.07      8.50 o 
   1   3   5     4831.05     4716.83    258.67 o 
   2   3   5     2370.35     2520.57    501.57 o 
   3   3   5       25.14       28.99      3.74 o 
   4   3   5     2869.35     3269.33    209.56 o 
   5   3   5      256.24      206.57     12.55 o 
   6   3   5      424.55      415.66     29.17 o 
   7   3   5       26.19       22.87      1.83 o 
   8   3   5       38.13       36.56      2.44 o 
   9   3   5       14.17        8.30      1.79 o 
  10   3   5       85.33       78.55      3.47 o 
  11   3   5       61.66       73.32      4.23 o 
  12   3   5      307.47      358.36      7.70 o 
   1   4   5      755.80      698.77    117.75 o 
   2   4   5     1418.82     1720.80     46.65 o 
   3   4   5     1213.22     1419.56     82.57 o 
   4   4   5      450.30      557.99     28.76 o 
   5   4   5      513.93      562.46     21.37 o 
   6   4   5      118.09       99.48      9.80 o 
   7   4   5      472.06      436.98     24.49 o 
   8   4   5      677.28      664.09     35.39 o 
   9   4   5       83.55       74.87      4.23 o 
  10   4   5      164.83      153.77      7.74 o 
  11   4   5       92.82       99.08      4.65 o 
  12   4   5      108.95      125.85      5.34 o 
   1   5   5      237.62      285.35      2.47 o 
   2   5   5     1384.75     1673.53     73.92 o 
   3   5   5      551.58      587.82     38.52 o 
   4   5   5     2325.84     2611.58    199.62 o 
   5   5   5      311.90      366.01     14.48 o 
   6   5   5       22.72       13.83      2.76 o 
   7   5   5      327.89      342.96     18.83 o 
   8   5   5      370.97      338.36     19.35 o 
   9   5   5       57.99       52.29      3.31 o 
  10   5   5      214.61      231.09     11.03 o 
  11   5   5       68.74       73.08      4.53 o 
  12   5   5       37.73       44.90      3.91 o 
   1   6   5       69.26       86.16      1.88 o 
   2   6   5     1708.91     2101.33     58.25 o 
   3   6   5     1559.27     1585.86    133.81 o 
   4   6   5       20.66       11.10      4.36 o 
   5   6   5      249.50      169.47     28.73 o 
   6   6   5      253.58      266.47     13.01 o 
   7   6   5      279.84      301.73     17.93 o 
   8   6   5      457.93      438.11     25.04 o 
   9   6   5       54.31       52.81      3.83 o 
  10   6   5       28.92       26.13      2.49 o 
  11   6   5       44.04       46.02      3.20 o 
  12   6   5       83.07       92.26      5.69 o 
   1   7   5      590.37      670.67     14.70 o 
   2   7   5     1741.68     2168.34     50.45 o 
   3   7   5      782.68      898.66     40.72 o 
   4   7   5      841.31      874.90     36.79 o 
   5   7   5      265.35      225.48     35.21 o 
   6   7   5      276.09      284.36     17.15 o 
   7   7   5      225.87      233.47     11.41 o 
   8   7   5      194.79      197.15     11.69 o 
   9   7   5       32.77       26.08      2.36 o 
  10   7   5       14.09       13.48      2.54 o 
  11   7   5       18.93       19.66      2.94 o 
   1   8   5      200.68      234.02      4.36 o 
   2   8   5     1442.93     1727.05     38.49 o 
   3   8   5      804.45      926.21     42.99 o 
   4   8   5      167.39      206.99      8.63 o 
   5   8   5      432.46      451.38     24.64 o 
   6   8   5      314.87      333.64     13.39 o 
   7   8   5      378.44      385.35     20.25 o 
   8   8   5      452.91      470.81     25.75 o 
   9   8   5       42.35       41.52      3.06 o 
  10   8   5       91.30       99.25      8.00 o 
  11   8   5       11.54       11.69      2.76 o 
   1   9   5      586.31      605.43     13.87 o 
   2   9   5      444.45      515.05     11.20 o 
   3   9   5       66.07       72.20      5.14 o 
   4   9   5       22.87       23.28      1.34 o 
   5   9   5      132.27      153.27      8.32 o 
   6   9   5      345.80      381.98     16.17 o 
   7   9   5       56.99       56.49      3.16 o 
   8   9   5       11.20       12.79      2.23 o 
   9   9   5       49.42       54.82      3.55 o 
  10   9   5        1.65        5.89      2.39 o 
  11   9   5       12.99       12.85      3.46 o 
   1  10   5      716.30      763.48     23.94 o 
   2  10   5      128.06      138.71      3.82 o 
   3  10   5       31.50       23.23      5.14 o 
   4  10   5      912.84     1105.28     47.05 o 
   5  10   5     1827.73     2035.81     98.23 o 
   6  10   5      821.90      840.59     40.95 o 
   7  10   5      927.83      919.93     66.00 o 
   8  10   5       25.83       22.85      2.52 o 
   9  10   5        2.18        1.61      2.07 o 
  10  10   5       55.79       53.69      3.70 o 
  11  10   5      146.46      153.58      8.38 o 
   1  11   5       38.67       61.86      2.40 o 
   2  11   5      706.61      839.37     20.14 o 
   3  11   5        4.19        3.86      2.35 o 
   4  11   5      259.54      282.55     17.53 o 
   5  11   5      475.39      485.65     30.01 o 
   6  11   5       75.60       79.20      6.49 o 
   7  11   5      354.05      358.55     36.09 o 
   8  11   5      196.40      205.31     22.86 o 
   9  11   5       23.72       21.86      3.57 o 
  10  11   5       32.75       37.21      4.80 o 
  11  11   5       23.83       29.13      9.33 o 
   1  12   5      184.00      203.43      4.98 o 
   2  12   5      137.65      152.77      4.01 o 
   3  12   5      364.23      410.38     16.31 o 
   4  12   5     1561.22     1603.91     72.99 o 
   5  12   5      523.96      506.47     30.35 o 
   6  12   5      597.72      607.81     37.38 o 
   7  12   5       67.17       62.48      5.99 o 
   8  12   5      289.87      292.10     35.28 o 
   9  12   5      446.02      450.27     48.83 o 
  10  12   5       31.83       33.50      6.64 o 
   1  13   5      707.85      763.93      7.58 o 
   2  13   5       93.42      100.26      3.67 o 
   3  13   5      303.78      322.77     13.66 o 
   4  13   5      162.59      172.71      9.94 o 
   5  13   5      116.35      139.03      6.33 o 
   6  13   5       62.18       67.34      4.25 o 
   7  13   5      105.62       93.20     10.08 o 
   8  13   5       66.66       66.14      6.70 o 
   9  13   5      187.83      181.04     20.76 o 
  10  13   5       79.77       86.13      8.67 o 
   1  14   5      609.95      674.95     14.93 o 
   2  14   5       75.17       90.38      4.61 o 
   3  14   5      689.67      689.18     27.57 o 
   4  14   5        6.85       12.89      2.00 o 
   5  14   5      337.04      350.63     18.19 o 
   6  14   5      328.09      309.24     17.17 o 
   7  14   5       61.22       53.86      5.27 o 
   8  14   5      118.21      119.03     13.09 o 
   9  14   5      267.08      287.39     32.96 o 
   1  15   5       79.04      102.38      3.42 o 
   2  15   5      847.57      910.36     27.86 o 
   3  15   5      110.46      121.39      7.91 o 
   4  15   5      185.79      187.31      9.59 o 
   5  15   5       80.14       76.93      5.57 o 
   6  15   5      134.33      133.91      7.72 o 
   7  15   5       38.52       43.10      4.90 o 
   8  15   5        9.93       11.68      3.09 o 
   9  15   5      113.45      113.78     11.12 o 
   1  16   5      564.23      591.44      6.92 o 
   2  16   5      396.22      424.05     19.30 o 
   3  16   5      545.62      534.95     33.72 o 
   4  16   5       55.98       61.73      3.42 o 
   5  16   5      118.74      109.21      7.44 o 
   6  16   5      118.85      112.01      6.39 o 
   7  16   5       24.98       28.62      3.53 o 
   8  16   5       69.97       71.14     15.02 o 
   9  16   5       23.14       25.95      4.55 o 
   1  17   5        8.60        4.27      2.91 o 
   2  17   5      244.60      249.30     17.87 o 
   3  17   5      384.80      369.07     41.90 o 
   4  17   5      323.42      329.55     26.75 o 
   5  17   5       24.47       21.97      3.09 o 
   6  17   5      104.95       95.34     11.59 o 
   7  17   5       66.60       62.78      9.65 o 
   8  17   5      152.08      127.77     16.76 o 
   1  18   5      204.25      196.55      7.38 o 
   2  18   5      130.13      126.84     10.91 o 
   3  18   5       29.41       28.43      4.02 o 
   4  18   5       45.78       38.80      6.17 o 
   5  18   5       37.44       33.49      3.57 o 
   6  18   5      136.12      142.97     17.23 o 
   7  18   5       73.46       72.03      6.07 o 
   1  19   5      129.53      126.16      9.96 o 
   2  19   5      105.18      103.63     12.33 o 
   3  19   5       12.84       13.22      3.56 o 
   4  19   5        1.12        1.48      3.32 o 
   5  19   5        3.45        2.86      2.73 o 
   6  19   5      216.95      215.67     26.41 o 
   7  19   5       37.09       35.98      7.59 o 
   1  20   5       66.65       74.69      7.75 o 
   2  20   5       66.79       74.77      6.15 o 
   3  20   5        3.90        0.41      3.24 o 
   4  20   5      177.56      175.79     23.40 o 
   5  20   5       76.40       83.80     15.18 o 
   6  20   5       27.16       23.90      4.68 o 
   1  21   5      126.52      136.80      7.37 o 
   2  21   5       85.71      100.46      6.70 o 
   3  21   5       93.41       88.70      7.43 o 
   4  21   5      110.11      123.48     12.17 o 
   5  21   5       12.22        9.72      4.01 o 
   1  22   5       29.00       34.30      5.03 o 
   2  22   5       34.00       27.40      5.38 o 
   3  22   5       39.58       38.99      5.35 o 
   4  22   5       24.40       23.02      4.58 o 
   1  23   5        6.63        6.32      4.02 o 
   0   0   6      662.29      598.73    100.72 o 
   2   0   6     6818.61     5950.34   1112.19 o 
   4   0   6      518.64      587.57     67.23 o 
   6   0   6     1302.10     1233.06    128.49 o 
   8   0   6       14.94       27.04      3.46 o 
  10   0   6      191.11      194.76      7.49 o 
  12   0   6       22.79       25.76      4.92 o 
   0   1   6     7300.84     6740.04    809.35 o 
   1   1   6     5832.58     5299.20    375.80 o 
   2   1   6       51.89       42.78     11.69 o 
   3   1   6      156.88      162.38     11.41 o 
   4   1   6     1405.90     1521.15    106.72 o 
   5   1   6     1059.60     1174.36     63.45 o 
   6   1   6      179.78      209.09     12.95 o 
   7   1   6       50.31       58.26      4.55 o 
   8   1   6      318.20      333.19     17.75 o 
   9   1   6       43.44       48.58      3.08 o 
  10   1   6       45.16       46.09      3.40 o 
  11   1   6      129.60      152.77      5.21 o 
  12   1   6      134.41      150.11      5.69 o 
   0   2   6      108.90      110.02      9.09 o 
   1   2   6     1120.82     1109.36     81.46 o 
   2   2   6     1075.18     1158.31     90.27 o 
   3   2   6     1918.54     2292.81     51.04 o 
   4   2   6      143.00      157.53      9.34 o 
   5   2   6        8.38       13.90      1.18 o 
   6   2   6     1230.16     1253.61     94.51 o 
   7   2   6     1401.63     1331.61     71.45 o 
   8   2   6      611.82      578.82     28.11 o 
   9   2   6      116.46      110.50      6.00 o 
  10   2   6       74.21       77.95      3.99 o 
  11   2   6       16.76       19.76      2.92 o 
  12   2   6       26.35       39.85      3.83 o 
   0   3   6     3288.37     3089.35    363.82 o 
   1   3   6     7869.19     7126.13    833.43 o 
   2   3   6      660.60      714.03     78.02 o 
   3   3   6      278.57      367.84      7.17 o 
   4   3   6      219.76      249.65     17.80 o 
   5   3   6      444.82      472.49     24.63 o 
   6   3   6      349.42      366.69     26.06 o 
   7   3   6      372.60      397.38     18.79 o 
   8   3   6      226.70      209.25     12.08 o 
   9   3   6      137.24      127.41      8.83 o 
  10   3   6      366.61      402.50     19.18 o 
  11   3   6       64.46       60.60      3.91 o 
  12   3   6       68.78       82.11      5.07 o 
   0   4   6       26.26       28.04      1.18 o 
   1   4   6      715.50      773.55     15.00 o 
   2   4   6     1571.92     1912.46     50.01 o 
   3   4   6     5928.96     7821.11    233.72 o 
   4   4   6        8.29       13.24      1.55 o 
   5   4   6       12.09       17.87      1.09 o 
   6   4   6      391.22      377.45     29.48 o 
   7   4   6      415.37      406.58     26.32 o 
   8   4   6      639.65      635.68     34.61 o 
   9   4   6      288.98      295.04     16.19 o 
  10   4   6       99.15       97.85      5.39 o 
  11   4   6       90.94      104.28      4.62 o 
  12   4   6       49.82       46.65      3.99 o 
   0   5   6      359.13      450.56     20.40 o 
   1   5   6      327.44      387.06      8.73 o 
   2   5   6      102.80      124.77      4.43 o 
   3   5   6      134.96      160.75      5.65 o 
   4   5   6      702.13      779.74     45.88 o 
   5   5   6      239.50      261.39     11.10 o 
   6   5   6        0.26       -0.08      1.16 o 
   7   5   6      112.30      126.29      7.77 o 
   8   5   6        4.23        3.92      1.65 o 
   9   5   6       34.71       35.22      2.53 o 
  10   5   6       23.73       24.34      2.46 o 
  11   5   6       99.57      102.38      4.73 o 
  12   5   6       53.68       68.43      5.23 o 
   0   6   6      187.55      211.70     10.91 o 
   1   6   6      548.61      625.67     25.69 o 
   2   6   6      221.19      260.97     14.59 o 
   3   6   6     1497.68     1912.13     43.37 o 
   4   6   6      182.43      194.82      7.47 o 
   5   6   6      211.87      174.71     37.43 o 
   6   6   6      386.23      392.59     23.20 o 
   7   6   6     1575.21     1523.09     83.42 o 
   8   6   6      706.34      696.72     36.90 o 
   9   6   6      137.19      135.96      8.19 o 
  10   6   6       90.26      103.77      5.65 o 
  11   6   6       14.19       15.53      2.82 o 
   0   7   6     1368.95     1609.63     20.40 o 
   1   7   6      187.98      198.59      2.94 o 
   2   7   6       79.18       97.84      2.79 o 
   3   7   6      134.37      165.37      4.43 o 
   4   7   6     1196.78     1323.18     54.29 o 
   5   7   6      964.06      966.05    149.14 o 
   6   7   6     1377.92     1431.79     69.67 o 
   7   7   6      248.60      249.16     13.13 o 
   8   7   6      181.91      194.02     10.23 o 
   9   7   6        1.78        0.08      1.87 o 
  10   7   6       32.33       31.25      3.08 o 
  11   7   6      155.11      168.95     11.07 o 
   0   8   6       69.68       78.54      4.59 o 
   1   8   6      227.12      258.89      9.66 o 
   2   8   6      948.94     1175.80     24.76 o 
   3   8   6       74.36       77.71      1.95 o 
   4   8   6      385.94      418.16     33.57 o 
   5   8   6        6.82        7.13      1.74 o 
   6   8   6      106.23      112.45      4.50 o 
   7   8   6      538.39      518.28     24.29 o 
   8   8   6      610.35      591.98     43.64 o 
   9   8   6        8.70        7.71      2.20 o 
  10   8   6       59.60       57.25      5.20 o 
  11   8   6       93.02      108.49      7.35 o 
   0   9   6     5330.16     5818.25     70.99 o 
   1   9   6      590.14      588.70     10.49 o 
   2   9   6        0.90        2.24      0.68 o 
   3   9   6       51.72       46.26     10.38 o 
   4   9   6      140.24      129.26      9.86 o 
   5   9   6      554.90      630.30     33.14 o 
   6   9   6      690.82      698.17     47.35 o 
   7   9   6       77.49       79.58      4.00 o 
   8   9   6       52.28       59.12      4.84 o 
   9   9   6      139.53      155.94     12.22 o 
  10   9   6      482.41      479.53     27.08 o 
  11   9   6      132.78      145.74      9.14 o 
   0  10   6      102.65      104.99      3.91 o 
   1  10   6      199.94      219.61      5.16 o 
   2  10   6       94.05       92.11      2.81 o 
   3  10   6      111.80       83.19     29.34 o 
   4  10   6       84.88       94.94      5.91 o 
   5  10   6      136.55      148.01      9.14 o 
   6  10   6      326.83      301.89     18.93 o 
   7  10   6     1355.05     1328.73     88.34 o 
   8  10   6      250.34      253.68     14.54 o 
   9  10   6      103.73       94.90     12.37 o 
  10  10   6      174.02      177.41     18.71 o 
  11  10   6       96.16      101.36     10.10 o 
   0  11   6       97.64       79.75      3.78 o 
   1  11   6      171.63      252.66      5.02 o 
   2  11   6       18.79       24.10      1.89 o 
   3  11   6       76.21       60.28     19.07 o 
   4  11   6      158.87      180.48      9.90 o 
   5  11   6     1972.38     1977.43    109.49 o 
   6  11   6      126.12      120.74     13.95 o 
   7  11   6      131.78      126.71     14.26 o 
   8  11   6        9.80        8.42      2.65 o 
   9  11   6      102.23       93.70      8.03 o 
  10  11   6      263.89      260.99     35.61 o 
   0  12   6      184.71      195.76      6.80 o 
   1  12   6       70.01       80.15      2.88 o 
   2  12   6     1089.64     1147.76     27.05 o 
   3  12   6      293.43      324.93     17.16 o 
   4  12   6      746.03      769.85     43.27 o 
   5  12   6        4.90        5.62      1.96 o 
   6  12   6      448.03      423.74     35.56 o 
   7  12   6      386.48      375.40     40.02 o 
   8  12   6       87.83       83.00     10.33 o 
   9  12   6      331.26      330.84     38.97 o 
  10  12   6      102.56       94.81     13.43 o 
   0  13   6     7817.90     8467.28    121.12 o 
   1  13   6      640.10      679.88     10.91 o 
   2  13   6      103.87      123.05      5.97 o 
   3  13   6      368.95      410.29     14.14 o 
   4  13   6      425.62      406.01     23.10 o 
   5  13   6       58.14       60.28      5.93 o 
   6  13   6       16.84       13.06      2.60 o 
   7  13   6       91.29       89.41      8.89 o 
   8  13   6        7.11        7.93      2.74 o 
   9  13   6      182.83      179.66     16.99 o 
  10  13   6       49.01       51.33      4.69 o 
   0  14   6      491.76      525.21      9.01 o 
   1  14   6     1139.14     1220.24     23.55 o 
   2  14   6      121.78      135.53      4.43 o 
   3  14   6      173.82      183.65      8.56 o 
   4  14   6       98.65      104.03      5.16 o 
   5  14   6       84.14       84.83      3.90 o 
   6  14   6       30.11       32.52      3.32 o 
   7  14   6      134.50      131.91     13.18 o 
   8  14   6        0.92        2.41      2.74 o 
   9  14   6      225.63      232.99     25.06 o 
   0  15   6     1380.74     1457.42     54.55 o 
   1  15   6      290.63      326.77      7.58 o 
   2  15   6      288.89      296.96     16.18 o 
   3  15   6       21.81       25.92      2.32 o 
   4  15   6      160.40      172.51     10.73 o 
   5  15   6      155.52      147.71      8.16 o 
   6  15   6       86.78       86.20      9.05 o 
   7  15   6        2.87        3.35      2.60 o 
   8  15   6      246.52      255.14     26.62 o 
   9  15   6      186.43      189.85     26.06 o 
   0  16   6      483.02      523.68     14.07 o 
   1  16   6       44.62       42.59      2.72 o 
   2  16   6      649.32      680.45     24.91 o 
   3  16   6      806.95      829.26     45.97 o 
   4  16   6      215.90      219.70     11.09 o 
   5  16   6       57.51       60.73      4.74 o 
   6  16   6      123.32      126.73     13.21 o 
   7  16   6      193.10      192.00     17.43 o 
   8  16   6       23.30       26.33      3.75 o 
   0  17   6     2113.05     2095.99     29.09 o 
   1  17   6        5.54        6.32      3.13 o 
   2  17   6       35.12       38.73      5.38 o 
   3  17   6       69.06       67.72      5.53 o 
   4  17   6       60.48       57.96      3.99 o 
   5  17   6      209.58      216.94     17.14 o 
   6  17   6       60.62       59.61      5.69 o 
   7  17   6       18.64       17.88      4.23 o 
   8  17   6        2.67        0.27      3.33 o 
   0  18   6      113.02      108.47      8.54 o 
   1  18   6      268.75      253.30     15.50 o 
   2  18   6      772.59      779.01     62.61 o 
   3  18   6      271.94      265.63     41.90 o 
   4  18   6       30.84       30.52      4.13 o 
   5  18   6       12.21       12.62      2.98 o 
   6  18   6       94.82      103.88     21.03 o 
   7  18   6      114.98      113.12     26.09 o 
   0  19   6      922.01      886.71     20.56 o 
   1  19   6      641.06      640.36     20.87 o 
   2  19   6       44.10       42.36      4.74 o 
   3  19   6      173.75      160.05     12.17 o 
   4  19   6       43.67       49.56      7.12 o 
   5  19   6      380.88      393.94     36.99 o 
   6  19   6      193.96      186.57     32.57 o 
   7  19   6      152.03      138.21     22.45 o 
   0  20   6      108.69      104.99      9.49 o 
   1  20   6       55.58       57.73      5.48 o 
   2  20   6      696.35      665.91     43.64 o 
   3  20   6      242.73      244.80     28.62 o 
   4  20   6      122.02      114.34     15.81 o 
   5  20   6       63.37       53.65      7.12 o 
   6  20   6      169.82      179.49     20.08 o 
   0  21   6       58.71       55.34      7.91 o 
   1  21   6        4.72        0.27      3.46 o 
   2  21   6       71.80       73.01      6.15 o 
   3  21   6      194.12      196.21     18.82 o 
   4  21   6       66.52       83.82      8.85 o 
   5  21   6       31.99       35.22      5.03 o 
   0  22   6      184.97      167.60     11.38 o 
   1  22   6      277.69      281.26     12.17 o 
   2  22   6      122.12      114.25      7.37 o 
   3  22   6      207.74      208.01     23.72 o 
   0  23   6      184.73      167.29     11.70 o 
   2   0   7     2088.38     2041.49    602.58 o 
   4   0   7      959.42     1237.37    150.20 o 
   6   0   7      658.08      603.26     66.51 o 
   8   0   7      138.19      164.57      7.43 o 
  10   0   7      175.58      203.27     10.75 o 
  12   0   7      378.19      439.37     27.04 o 
   1   1   7      213.17      202.59     25.06 o 
   2   1   7      181.72      168.73     16.95 o 
   3   1   7     1300.60     1227.89    160.09 o 
   4   1   7      601.87      735.34     53.51 o 
   5   1   7       39.26       46.08      2.43 o 
   6   1   7      452.05      460.36     22.54 o 
   7   1   7        4.80        6.77      1.51 o 
   8   1   7     1033.14     1048.48     54.43 o 
   9   1   7       57.05       58.47      3.52 o 
  10   1   7       82.77       91.86      4.13 o 
  11   1   7       49.85       54.29      3.79 o 
  12   1   7       38.00       44.87      3.98 o 
   1   2   7     2742.94     2421.20    354.73 o 
   2   2   7      191.58      190.07     15.03 o 
   3   2   7      105.62      106.40      6.85 o 
   4   2   7      496.37      490.65     28.13 o 
   5   2   7      152.69      213.47     11.13 o 
   6   2   7      254.87      273.51     14.05 o 
   7   2   7      635.91      700.56     39.61 o 
   8   2   7       17.90       19.74      2.07 o 
   9   2   7      238.53      228.58     13.36 o 
  10   2   7      156.93      169.22      5.02 o 
  11   2   7       81.55       90.14      4.56 o 
  12   2   7      148.82      169.22      5.85 o 
   1   3   7      517.55      510.52     70.09 o 
   2   3   7     1569.91     1670.94    122.12 o 
   3   3   7     1877.25     2170.99    155.60 o 
   4   3   7      156.35      180.65      7.71 o 
   5   3   7      103.30       92.07      8.15 o 
   6   3   7      795.48      854.98     62.61 o 
   7   3   7     2015.05     2189.79    118.84 o 
   8   3   7      386.27      380.38     21.74 o 
   9   3   7      182.55      175.44      9.79 o 
  10   3   7       17.05       20.16      2.39 o 
  11   3   7       61.98       77.76      4.45 o 
  12   3   7      203.19      250.44     11.73 o 
   1   4   7     2374.15     2140.56    231.10 o 
   2   4   7     5126.00     5752.32    339.38 o 
   3   4   7      181.70      225.33     15.47 o 
   4   4   7       37.86       67.75      4.36 o 
   5   4   7      252.63      295.71     15.78 o 
   6   4   7      692.11      715.35     52.21 o 
   7   4   7       97.56       84.75      3.80 o 
   8   4   7      582.63      556.10     30.09 o 
   9   4   7       62.70       65.57      4.01 o 
  10   4   7      149.49      159.54      9.06 o 
  11   4   7       75.91       82.33      4.32 o 
  12   4   7      251.99      275.50     12.98 o 
   1   5   7     2161.27     2459.96     98.76 o 
   2   5   7      842.40     1050.45     24.85 o 
   3   5   7      297.91      340.24     14.32 o 
   4   5   7        8.95        4.61      0.79 o 
   5   5   7      244.30      237.90     14.71 o 
   6   5   7     1138.08     1163.33     61.91 o 
   7   5   7       21.64       18.53      2.04 o 
   8   5   7      204.86      202.30     11.77 o 
   9   5   7        4.96        4.62      1.77 o 
  10   5   7      245.42      251.26     12.75 o 
  11   5   7       55.16       58.92      3.92 o 
  12   5   7      112.33      132.32      9.20 o 
   1   6   7      467.02      495.27     48.95 o 
   2   6   7     3088.07     3516.78    174.12 o 
   3   6   7      412.59      486.48     30.01 o 
   4   6   7       95.06      102.46      5.09 o 
   5   6   7      686.34      724.44     30.86 o 
   6   6   7     1002.85     1071.91     52.78 o 
   7   6   7       22.90       29.00      2.08 o 
   8   6   7       74.86       74.96      3.76 o 
   9   6   7       12.11       14.84      2.04 o 
  10   6   7       35.72       37.68      3.26 o 
  11   6   7       80.54       81.56      4.31 o 
   1   7   7       12.09       20.73      2.04 o 
   2   7   7      758.59      859.87     30.07 o 
   3   7   7      109.94      133.39      5.44 o 
   4   7   7      114.29      116.23     18.26 o 
   5   7   7      301.03      308.86     15.22 o 
   6   7   7     3302.61     3395.37    170.04 o 
   7   7   7      176.46      208.17     12.88 o 
   8   7   7       21.81       24.55      2.52 o 
   9   7   7      206.39      203.19     15.65 o 
  10   7   7      340.51      337.17     24.49 o 
  11   7   7       41.55       45.58      3.69 o 
   1   8   7      548.60      568.63     19.02 o 
   2   8   7      157.95      181.93      5.46 o 
   3   8   7      147.56      181.04      9.81 o 
   4   8   7      372.60      372.74     63.43 o 
   5   8   7      353.51      379.70     23.94 o 
   6   8   7      228.84      226.53     15.21 o 
   7   8   7      203.45      202.68     14.25 o 
   8   8   7       70.03       70.99      6.76 o 
   9   8   7        2.01        4.36      2.11 o 
  10   8   7       26.31       31.38      3.10 o 
  11   8   7       97.22       99.20      8.43 o 
   1   9   7      646.71      749.85     20.84 o 
   2   9   7      157.11      173.59      5.63 o 
   3   9   7      237.85      274.03      4.89 o 
   4   9   7      321.96      377.17     25.18 o 
   5   9   7      394.08      356.40     16.76 o 
   6   9   7       64.26       72.85      4.66 o 
   7   9   7       78.76       67.64      4.39 o 
   8   9   7      274.60      273.18     20.01 o 
   9   9   7      440.73      455.01     36.62 o 
  10   9   7      236.29      260.57     20.45 o 
  11   9   7       37.25       40.81      5.06 o 
   1  10   7      155.30      190.91      4.91 o 
   2  10   7       33.78       40.38      2.54 o 
   3  10   7       63.65       52.42     16.36 o 
   4  10   7       75.38       79.97      3.84 o 
   5  10   7       43.97       50.26      4.38 o 
   6  10   7      157.87      152.97     17.39 o 
   7  10   7       25.88       25.99      3.12 o 
   8  10   7       95.60       92.54     10.39 o 
   9  10   7      112.20      115.73     17.89 o 
  10  10   7       17.93       19.21      3.43 o 
  11  10   7       66.27       68.18      7.50 o 
   1  11   7      307.93      331.31      5.55 o 
   2  11   7       35.65       46.18      3.73 o 
   3  11   7      246.95      251.04     13.47 o 
   4  11   7       98.92      107.71      7.81 o 
   5  11   7      940.45      946.09     54.91 o 
   6  11   7      142.79      139.16     11.10 o 
   7  11   7       62.97       55.12      6.61 o 
   8  11   7      230.69      212.27     23.91 o 
   9  11   7      334.93      345.66     36.97 o 
  10  11   7      108.69      116.02     12.90 o 
   1  12   7     1467.27     1617.67     24.88 o 
   2  12   7      403.96      449.28     15.23 o 
   3  12   7       66.64       68.96      4.75 o 
   4  12   7      350.93      425.92     22.64 o 
   5  12   7      674.54      630.31     33.90 o 
   6  12   7       40.39       36.26      3.23 o 
   7  12   7       31.14       24.40      4.04 o 
   8  12   7      202.38      194.54     20.33 o 
   9  12   7      206.01      187.31     18.54 o 
  10  12   7       43.78       42.42      4.32 o 
   1  13   7      184.55      188.25      4.18 o 
   2  13   7      107.75      110.70      4.06 o 
   3  13   7      334.27      351.27     13.24 o 
   4  13   7       39.64       50.90      3.84 o 
   5  13   7      250.43      229.55     14.14 o 
   6  13   7      181.96      177.51     19.95 o 
   7  13   7      124.24      115.32     15.01 o 
   8  13   7      124.83      120.11     14.18 o 
   9  13   7       39.34       51.27      6.85 o 
  10  13   7        3.62        7.33      3.25 o 
   1  14   7       70.03       75.71      3.23 o 
   2  14   7      105.08      113.12      6.95 o 
   3  14   7       26.25       40.09      4.52 o 
   4  14   7      549.86      508.77     27.31 o 
   5  14   7       38.60       33.45      2.92 o 
   6  14   7        2.67       -0.07      2.23 o 
   7  14   7       70.28       74.51      8.52 o 
   8  14   7      166.26      168.15     20.67 o 
   9  14   7      289.69      294.49     34.12 o 
   1  15   7      230.13      252.35      6.62 o 
   2  15   7       65.94       72.47      6.25 o 
   3  15   7      609.62      645.31     44.60 o 
   4  15   7      700.59      703.55     34.32 o 
   5  15   7      967.67      903.45     55.37 o 
   6  15   7      265.39      251.23     23.22 o 
   7  15   7       17.90       17.45      3.14 o 
   8  15   7      100.88      105.53     13.22 o 
   9  15   7        5.92        4.54      3.33 o 
   1  16   7       44.67       51.80      3.08 o 
   2  16   7      499.44      520.74     22.31 o 
   3  16   7      497.52      518.91     33.92 o 
   4  16   7      194.77      197.42      8.08 o 
   5  16   7       18.93       23.85      3.01 o 
   6  16   7        7.88        7.16      2.67 o 
   7  16   7       81.03       82.36      9.43 o 
   8  16   7        6.19        5.52      2.88 o 
   1  17   7      330.44      328.71      8.68 o 
   2  17   7      606.53      616.05     30.70 o 
   3  17   7      328.06      327.33     13.78 o 
   4  17   7       88.64       87.44      4.58 o 
   5  17   7      182.49      196.88      9.76 o 
   6  17   7      275.14      290.37     50.28 o 
   7  17   7       18.57       12.00      4.01 o 
   8  17   7        1.70       -0.23      3.64 o 
   1  18   7      111.47      104.65      6.15 o 
   2  18   7       43.04       44.48      7.27 o 
   3  18   7       63.52       48.72      4.80 o 
   4  18   7       69.40       68.27     10.12 o 
   5  18   7      110.81      107.83      9.62 o 
   6  18   7       19.99       19.98      5.85 o 
   7  18   7      221.44      194.33     39.37 o 
   1  19   7        0.91        3.71      3.24 o 
   2  19   7      136.01      134.59     10.75 o 
   3  19   7      198.67      200.20     31.78 o 
   4  19   7       45.20       40.52      4.80 o 
   5  19   7       36.77       26.56      6.32 o 
   6  19   7        4.19        4.17      3.64 o 
   1  20   7      278.92      263.63     10.59 o 
   2  20   7       75.34       77.16      5.92 o 
   3  20   7      114.00      122.72     21.50 o 
   4  20   7      309.77      314.82     54.08 o 
   5  20   7       60.30       47.12      7.91 o 
   1  21   7      138.19      126.45      9.65 o 
   2  21   7       53.16       55.48      5.70 o 
   3  21   7      359.27      341.08     33.68 o 
   4  21   7      128.90      124.08     19.92 o 
   1  22   7       25.49       23.56      4.58 o 
   2  22   7       25.25       17.46      4.25 o 
   3  22   7      150.41      135.69      7.71 o 
   0   0   8     8353.96     6624.11     39.53 o 
   2   0   8      618.12      634.83     66.23 o 
   4   0   8     1113.66     1348.23     54.39 o 
   6   0   8      456.33      531.42     63.77 o 
   8   0   8      477.88      494.54     19.13 o 
  10   0   8      134.75      148.05      8.38 o 
  12   0   8      168.52      187.02      9.01 o 
   0   1   8       64.55       50.12      9.80 o 
   1   1   8      558.01      462.70     17.34 o 
   2   1   8     2964.70     2921.88    239.97 o 
   3   1   8      317.25      406.82     36.64 o 
   4   1   8      204.87      254.43      6.89 o 
   5   1   8       27.97       33.90      2.87 o 
   6   1   8      256.17      254.21     13.29 o 
   7   1   8     1277.16     1297.49     68.91 o 
   8   1   8      272.70      295.12     17.20 o 
   9   1   8       31.78       30.34      2.73 o 
  10   1   8       10.26        9.74      2.45 o 
  11   1   8       13.26       14.36      2.68 o 
  12   1   8      173.25      191.98      6.16 o 
   0   2   8      931.18     1060.70    103.52 o 
   1   2   8      281.36      285.20     16.36 o 
   2   2   8       36.82       32.77      4.88 o 
   3   2   8      196.10      205.09     19.11 o 
   4   2   8      270.41      308.13      5.56 o 
   5   2   8       82.75       83.84      4.92 o 
   6   2   8      935.64      998.77     55.18 o 
   7   2   8       84.64       97.88      7.29 o 
   8   2   8       72.09       72.99      3.30 o 
   9   2   8      229.53      235.02     10.24 o 
  10   2   8      251.00      295.25     10.91 o 
  11   2   8       85.35      102.56      4.78 o 
  12   2   8      118.74      130.29      5.84 o 
   0   3   8      104.76      106.00     10.72 o 
   1   3   8      590.65      615.45     39.87 o 
   2   3   8      670.87      714.04     43.45 o 
   3   3   8       50.48       50.73      2.92 o 
   4   3   8       11.77       11.90      1.62 o 
   5   3   8        6.79       10.62      1.37 o 
   6   3   8     1407.52     1439.20     83.83 o 
   7   3   8      949.51      990.45     53.35 o 
   8   3   8      904.77      949.26     52.15 o 
   9   3   8        7.87        8.61      1.88 o 
  10   3   8       56.52       59.95      4.34 o 
  11   3   8      301.81      372.45      7.43 o 
  12   3   8      105.61      119.49      6.20 o 
   0   4   8      399.94      410.79      5.69 o 
   1   4   8     3905.73     3941.68    333.66 o 
   2   4   8      298.58      336.69     19.87 o 
   3   4   8      256.66      245.52     14.46 o 
   4   4   8        1.51        3.81      1.58 o 
   5   4   8      169.31      193.51     15.80 o 
   6   4   8       33.51       36.31      3.93 o 
   7   4   8      235.47      238.03     15.49 o 
   8   4   8      267.02      266.93     14.70 o 
   9   4   8       59.47       64.04      3.91 o 
  10   4   8       79.09       75.60      5.08 o 
  11   4   8       80.30      106.21      5.65 o 
   0   5   8      266.89      298.68     17.48 o 
   1   5   8     1703.90     1895.39     91.87 o 
   2   5   8     5512.45     6031.36    196.90 o 
   3   5   8      284.51      323.42     12.20 o 
   4   5   8      176.00      193.85      5.60 o 
   5   5   8       18.53       21.28      2.42 o 
   6   5   8     1478.40     1528.75     82.76 o 
   7   5   8     2263.20     2212.47    121.62 o 
   8   5   8      392.82      385.91     23.49 o 
   9   5   8      161.96      184.21      9.15 o 
  10   5   8      297.90      290.67     21.85 o 
  11   5   8       98.34      115.94      8.95 o 
   0   6   8     1141.28     1554.51     71.65 o 
   1   6   8      111.01      145.44      7.24 o 
   2   6   8      439.63      518.87     20.45 o 
   3   6   8      125.97      150.53      6.10 o 
   4   6   8     1245.36     1316.81    165.88 o 
   5   6   8       26.47       20.31      1.92 o 
   6   6   8      673.04      677.55     36.79 o 
   7   6   8      292.67      311.48     17.68 o 
   8   6   8      113.03      106.98      7.31 o 
   9   6   8      432.29      434.58     32.25 o 
  10   6   8      232.26      230.16     14.44 o 
  11   6   8        9.58        8.15      2.68 o 
   0   7   8        5.40        4.27      1.34 o 
   1   7   8      100.20      127.31      4.54 o 
   2   7   8     1407.38     1552.53     55.39 o 
   3   7   8      210.52      243.17     11.93 o 
   4   7   8      140.09      100.50     29.98 o 
   5   7   8       81.59       77.21      4.71 o 
   6   7   8      571.66      549.28     40.76 o 
   7   7   8       55.06       51.49      3.16 o 
   8   7   8       94.80       88.37      6.81 o 
   9   7   8       34.12       35.48      3.29 o 
  10   7   8       29.68       34.22      3.24 o 
  11   7   8      272.85      280.96     22.19 o 
   0   8   8      280.20      372.10      8.54 o 
   1   8   8     1739.30     1826.85     63.73 o 
   2   8   8       91.73      103.71      3.77 o 
   3   8   8        5.86        4.08      1.75 o 
   4   8   8      935.60      641.15    235.07 o 
   5   8   8      820.38      782.39     50.25 o 
   6   8   8      141.78      126.97      8.22 o 
   7   8   8       15.52       14.56      2.10 o 
   8   8   8       22.62       20.93      2.46 o 
   9   8   8      507.08      516.01     36.35 o 
  10   8   8       43.28       43.47      4.38 o 
  11   8   8       94.79       97.85      6.12 o 
   0   9   8       34.68       30.04      2.56 o 
   1   9   8       45.90       58.60      2.35 o 
   2   9   8       46.21       35.52      1.94 o 
   3   9   8      414.52      431.47     36.52 o 
   4   9   8      172.68      189.01      6.39 o 
   5   9   8       23.08       21.94      2.03 o 
   6   9   8      777.15      777.10     55.70 o 
   7   9   8      235.51      230.30     16.32 o 
   8   9   8      395.81      407.47     30.53 o 
   9   9   8        1.26       -0.61      2.41 o 
  10   9   8       11.26       12.59      3.16 o 
  11   9   8      136.90      128.69     14.61 o 
   0  10   8     5179.78     5538.14    217.09 o 
   1  10   8      508.59      593.18     12.12 o 
   2  10   8      301.53      310.81      6.39 o 
   3  10   8       42.47       41.30      3.73 o 
   4  10   8      548.71      539.91     32.29 o 
   5  10   8      446.81      421.66     43.35 o 
   6  10   8      204.44      183.67     18.87 o 
   7  10   8       18.20       14.82      2.92 o 
   8  10   8      119.56      129.12     14.66 o 
   9  10   8      138.34      139.70     14.63 o 
  10  10   8       35.06       38.88      4.40 o 
   0  11   8       64.24       74.24      8.06 o 
   1  11   8       24.80       28.59      2.01 o 
   2  11   8       48.22       54.46      2.53 o 
   3  11   8      289.17      305.15     17.21 o 
   4  11   8       78.94       84.61      4.98 o 
   5  11   8       26.76       25.61      3.20 o 
   6  11   8       15.56       13.94      2.54 o 
   7  11   8      100.00       96.50      8.41 o 
   8  11   8      104.54       93.52     10.38 o 
   9  11   8       61.59       66.99      9.03 o 
  10  11   8      105.76      112.10     17.78 o 
   0  12   8     2301.59     2364.98     60.08 o 
   1  12   8     2511.92     2656.35     58.83 o 
   2  12   8       86.96       92.37      3.20 o 
   3  12   8        4.55        4.94      1.70 o 
   4  12   8      668.94      671.64     35.02 o 
   5  12   8      175.71      169.59     15.26 o 
   6  12   8      149.90      148.65     12.29 o 
   7  12   8       10.54       12.02      2.65 o 
   8  12   8      354.21      350.05     40.63 o 
   9  12   8      495.10      502.74     54.58 o 
  10  12   8      149.02      154.82     19.34 o 
   0  13   8      101.21      112.63      5.03 o 
   1  13   8      104.95      105.54      3.43 o 
   2  13   8       70.10       63.12      2.92 o 
   3  13   8      759.15      786.89     31.36 o 
   4  13   8       18.81       15.77      2.15 o 
   5  13   8       16.08       17.15      2.96 o 
   6  13   8       46.59       38.87      4.55 o 
   7  13   8       72.23       79.24      7.04 o 
   8  13   8       14.99       12.67      3.02 o 
   9  13   8      114.17      121.58     14.05 o 
   0  14   8     1355.97     1377.97     51.07 o 
   1  14   8      223.50      240.77      6.81 o 
   2  14   8       32.97       31.30      2.37 o 
   3  14   8      202.16      200.83     13.49 o 
   4  14   8      752.15      755.52     40.52 o 
   5  14   8       75.72       59.21      4.23 o 
   6  14   8        7.02        2.50      2.40 o 
   7  14   8        4.55        2.32      2.46 o 
   8  14   8       10.56        8.64      3.07 o 
   9  14   8       74.03       75.63      9.75 o 
   0  15   8       66.16       65.79     10.12 o 
   1  15   8      415.65      422.71     13.83 o 
   2  15   8      782.55      812.53     38.28 o 
   3  15   8      198.81      201.16     13.86 o 
   4  15   8      250.60      244.13     13.79 o 
   5  15   8       20.75       20.37      3.03 o 
   6  15   8       37.52       33.62      3.52 o 
   7  15   8       52.54       50.00      4.17 o 
   8  15   8        8.17        5.39      2.97 o 
   9  15   8       61.04       62.84      8.97 o 
   0  16   8     2676.79     2792.55    168.71 o 
   1  16   8       51.00       52.76      3.11 o 
   2  16   8      109.85      109.53      7.95 o 
   3  16   8        8.90        7.27      2.49 o 
   4  16   8        4.61        4.47      2.03 o 
   5  16   8       12.77       14.89      4.33 o 
   6  16   8       26.28       22.72      3.29 o 
   7  16   8       50.13       47.99      5.98 o 
   8  16   8       11.63        9.37      3.15 o 
   0  17   8      177.86      184.06     11.23 o 
   1  17   8      397.05      392.75     15.56 o 
   2  17   8       13.11       16.31      2.73 o 
   3  17   8      310.06      302.98     22.65 o 
   4  17   8       51.81       51.11      4.13 o 
   5  17   8       35.99       38.42      3.69 o 
   6  17   8      245.77      242.03     21.14 o 
   7  17   8      242.29      249.39     26.49 o 
   8  17   8       58.53       46.11      6.96 o 
   0  18   8      644.26      601.79     16.76 o 
   1  18   8      392.48      389.81     10.06 o 
   2  18   8       69.78       64.50      5.25 o 
   3  18   8      116.69      119.00     13.28 o 
   4  18   8      227.66      222.68     36.68 o 
   5  18   8        4.69        3.48      4.43 o 
   6  18   8      142.20      124.82     27.67 o 
   7  18   8       25.06       25.27      5.69 o 
   0  19   8      313.20      285.87     12.97 o 
   1  19   8       32.74       29.43      4.36 o 
   2  19   8     1268.09     1232.66    102.30 o 
   3  19   8      406.94      386.25     52.81 o 
   4  19   8      120.94      115.21     14.86 o 
   5  19   8       35.28       30.04      6.32 o 
   6  19   8       30.10       29.88      5.85 o 
   0  20   8      144.34      150.53     10.75 o 
   1  20   8      101.67       95.32      6.15 o 
   2  20   8      364.50      363.31     22.45 o 
   3  20   8      274.97      249.03     26.25 o 
   4  20   8       38.12       35.74      9.65 o 
   5  20   8      366.45      289.04     13.91 o 
   0  21   8      738.85      678.63     19.61 o 
   1  21   8      253.13      247.30      9.16 o 
   2  21   8        7.26        4.67      3.68 o 
   3  21   8       60.47       58.15     13.44 o 
   4  21   8       26.10       25.38      4.58 o 
   0  22   8      104.77       97.40     10.12 o 
   1  22   8      100.95       92.73      7.27 o 
   2  22   8       30.29       34.41      5.03 o 
   2   0   9     3166.51     3397.04    640.05 o 
   4   0   9      631.73      652.78    123.79 o 
   6   0   9     2213.38     2250.54    244.80 o 
   8   0   9       49.84       59.23      4.90 o 
  10   0   9      467.16      520.53     35.58 o 
  12   0   9       93.10      114.96      7.60 o 
   1   1   9      408.66      366.16     43.76 o 
   2   1   9     1036.38     1152.97     72.41 o 
   3   1   9     1001.21     1111.82     89.12 o 
   4   1   9      117.30      131.99     10.46 o 
   5   1   9      243.92      288.00      4.30 o 
   6   1   9      102.59      100.63      6.73 o 
   7   1   9       58.62       51.38      4.29 o 
   8   1   9      679.62      700.09     35.33 o 
   9   1   9      292.08      324.55     10.68 o 
  10   1   9        9.03       10.60      2.45 o 
  11   1   9       31.09       31.30      3.42 o 
  12   1   9       22.57       24.47      3.48 o 
   1   2   9     2971.09     2875.26    283.04 o 
   2   2   9      248.26      252.92     16.09 o 
   3   2   9      337.53      341.06     37.55 o 
   4   2   9      111.81      106.50      7.55 o 
   5   2   9      663.19      762.09     13.83 o 
   6   2   9      756.24      746.94     45.47 o 
   7   2   9      778.59      836.37     46.82 o 
   8   2   9      210.42      224.49     14.42 o 
   9   2   9      274.34      274.91     16.19 o 
  10   2   9       11.73       10.79      2.48 o 
  11   2   9       24.43       28.26      3.28 o 
   1   3   9     1438.23     1451.56     88.26 o 
   2   3   9      878.09      909.29     61.74 o 
   3   3   9      312.11      336.78     27.98 o 
   4   3   9      103.89      151.19     10.62 o 
   5   3   9      198.52      205.62      3.69 o 
   6   3   9       13.20        9.86      1.54 o 
   7   3   9     1397.68     1532.23     87.35 o 
   8   3   9      274.54      269.80     15.38 o 
   9   3   9       38.92       43.54      2.88 o 
  10   3   9       52.98       53.82      3.21 o 
  11   3   9        0.39        1.07      2.39 o 
   1   4   9      182.88      216.18     13.52 o 
   2   4   9      406.17      399.43     22.77 o 
   3   4   9      971.79     1059.53     58.88 o 
   4   4   9      293.63      294.61     42.29 o 
   5   4   9      258.30      283.32      4.99 o 
   6   4   9     1369.19     1409.70     78.85 o 
   7   4   9      380.88      393.26     22.09 o 
   8   4   9      586.35      632.35     32.39 o 
   9   4   9      105.70      107.51      5.79 o 
  10   4   9      150.63      163.67     10.40 o 
  11   4   9      103.30      131.32      6.50 o 
   1   5   9      562.72      545.50     60.84 o 
   2   5   9      605.53      579.67     45.18 o 
   3   5   9      253.69      268.93     14.53 o 
   4   5   9       22.86       21.69      3.59 o 
   5   5   9       48.22       43.04     16.20 o 
   6   5   9      473.48      481.47     26.20 o 
   7   5   9      168.82      173.13     10.80 o 
   8   5   9       42.12       43.06      2.59 o 
   9   5   9       70.54       76.53      6.16 o 
  10   5   9        2.93        4.01      2.29 o 
  11   5   9       72.14       69.79      4.29 o 
   1   6   9     1106.75     1159.06     55.55 o 
   2   6   9      258.25      356.73     14.07 o 
   3   6   9      371.49      351.55     33.05 o 
   4   6   9       87.81       90.18     12.65 o 
   5   6   9      814.75      835.71     73.17 o 
   6   6   9     1934.70     2037.92    110.65 o 
   7   6   9      147.37      160.10     14.72 o 
   8   6   9      569.64      555.70     40.33 o 
   9   6   9      602.34      623.39     45.75 o 
  10   6   9       55.05       62.03      3.93 o 
  11   6   9       80.66       82.89      8.72 o 
   1   7   9      171.97      211.84     11.74 o 
   2   7   9      117.86      165.55      5.11 o 
   3   7   9       27.27       30.31      2.51 o 
   4   7   9      186.16      139.76     46.10 o 
   5   7   9      356.92      366.16     23.43 o 
   6   7   9      321.47      320.67     25.15 o 
   7   7   9      247.59      220.14     18.34 o 
   8   7   9       74.15       75.13      5.42 o 
   9   7   9      422.82      412.77     31.83 o 
  10   7   9      143.43      151.66     10.04 o 
  11   7   9       91.45       93.70      4.75 o 
   1   8   9      944.27      989.54     36.24 o 
   2   8   9        0.30        1.83      1.08 o 
   3   8   9      237.04      213.48     40.66 o 
   4   8   9      213.90      218.57      5.98 o 
   5   8   9      308.37      271.00     18.08 o 
   6   8   9      139.34      125.43      8.80 o 
   7   8   9       69.32       75.89      5.66 o 
   8   8   9      257.64      262.44     19.23 o 
   9   8   9      181.63      184.11     15.27 o 
  10   8   9      144.33      157.30     14.75 o 
  11   8   9      102.17       90.62     11.59 o 
   1   9   9      304.49      302.48     15.20 o 
   2   9   9      442.78      454.50     22.21 o 
   3   9   9       72.79       58.20     22.18 o 
   4   9   9      781.41      743.88     42.81 o 
   5   9   9       28.37       22.49      2.67 o 
   6   9   9      494.11      452.63     44.47 o 
   7   9   9       24.01       14.37      2.87 o 
   8   9   9      339.76      353.09     42.30 o 
   9   9   9       33.62       36.99      4.85 o 
  10   9   9      161.34      174.06     20.39 o 
   1  10   9      104.77      115.90      6.53 o 
   2  10   9       39.69       54.85      2.79 o 
   3  10   9      237.64      238.45     11.64 o 
   4  10   9      313.22      310.53     19.72 o 
   5  10   9      357.28      312.41     29.97 o 
   6  10   9      141.08      115.96     12.99 o 
   7  10   9      302.67      283.32     37.94 o 
   8  10   9        4.08        4.43      2.56 o 
   9  10   9      121.37      118.83     12.61 o 
  10  10   9      598.09      597.42     78.03 o 
   1  11   9     1136.74     1169.81     31.45 o 
   2  11   9      401.73      399.71     15.29 o 
   3  11   9      399.97      368.83     17.54 o 
   4  11   9      134.10      141.35      8.76 o 
   5  11   9      268.25      236.42     22.69 o 
   6  11   9       68.66       75.17      5.05 o 
   7  11   9       82.87       68.28     11.63 o 
   8  11   9       63.16       69.50     10.23 o 
   9  11   9      189.25      194.43     24.54 o 
  10  11   9      324.87      334.33     34.12 o 
   1  12   9      347.47      367.82     15.01 o 
   2  12   9      232.22      234.32     11.00 o 
   3  12   9       11.98       11.02      2.37 o 
   4  12   9      186.19      185.75      9.96 o 
   5  12   9      305.02      241.77     29.25 o 
   6  12   9       97.06       77.86      5.90 o 
   7  12   9       73.45       60.41      4.06 o 
   8  12   9       46.59       47.07      6.20 o 
   9  12   9      136.99      154.57     14.92 o 
  10  12   9       77.49       69.06      9.51 o 
   1  13   9        2.75        1.82      1.58 o 
   2  13   9      127.57      126.15      4.02 o 
   3  13   9       16.82       14.83      2.25 o 
   4  13   9      145.93      143.75      9.40 o 
   5  13   9       54.02       42.44      3.46 o 
   6  13   9      129.19      133.38     12.02 o 
   7  13   9       38.08       35.35      3.67 o 
   8  13   9       15.65        9.49      2.88 o 
   9  13   9      133.94      134.18     14.06 o 
   1  14   9       62.86       59.43      3.04 o 
   2  14   9        2.78        1.80      1.63 o 
   3  14   9      142.82      139.60      7.64 o 
   4  14   9        7.94        5.88      1.88 o 
   5  14   9        2.26        2.94      2.31 o 
   6  14   9       35.58       29.72      4.32 o 
   7  14   9       14.06       13.22      3.02 o 
   8  14   9       66.29       61.92      5.83 o 
   9  14   9       38.95       44.74      5.48 o 
   1  15   9       11.53        8.51      1.93 o 
   2  15   9      309.92      319.69     14.07 o 
   3  15   9      176.96      171.77     12.06 o 
   4  15   9       87.51       79.69      3.66 o 
   5  15   9      167.19      157.57     11.76 o 
   6  15   9      173.06      170.02     15.31 o 
   7  15   9       62.42       60.27      6.52 o 
   8  15   9       28.18       25.89      3.81 o 
   1  16   9      229.80      234.65      7.35 o 
   2  16   9      135.35      125.93     10.64 o 
   3  16   9      269.84      272.49     19.93 o 
   4  16   9      162.39      159.19     14.58 o 
   5  16   9       15.78       20.02      3.04 o 
   6  16   9        7.96        5.92      2.83 o 
   7  16   9       94.58       99.50     10.46 o 
   8  16   9       11.55       11.52      3.38 o 
   1  17   9       96.18      104.16      7.98 o 
   2  17   9      369.20      395.27     26.91 o 
   3  17   9       63.53       66.08      6.93 o 
   4  17   9       96.39      104.76      6.65 o 
   5  17   9       52.98       55.17      6.00 o 
   6  17   9      277.04      272.61     28.47 o 
   7  17   9       22.95       27.27      3.75 o 
   1  18   9       45.41       46.60      3.76 o 
   2  18   9      596.32      571.09     24.60 o 
   3  18   9      404.96      374.69     36.68 o 
   4  18   9      178.60      165.73     24.19 o 
   5  18   9      287.02      207.13     11.70 o 
   6  18   9      176.86      196.32     36.84 o 
   7  18   9      235.09      227.01     43.96 o 
   1  19   9      149.26      141.29     12.65 o 
   2  19   9      149.84      149.00      7.38 o 
   3  19   9        8.24        6.01      4.11 o 
   4  19   9      239.71      197.33     11.38 o 
   5  19   9       41.77       35.10      6.96 o 
   6  19   9       95.56       80.64      9.17 o 
   1  20   9      346.57      320.44      9.84 o 
   2  20   9      322.03      312.17     26.25 o 
   3  20   9      108.64       93.90      6.59 o 
   4  20   9      338.12      263.11     13.28 o 
   5  20   9       97.39       81.59      8.85 o 
   1  21   9       33.46       37.59      5.14 o 
   2  21   9      217.20      201.20      9.96 o 
   3  21   9       78.45       61.77      8.70 o 
   4  21   9       35.61       31.94      6.96 o 
   1  22   9        9.57        9.65      4.02 o 
   0   0  10      254.64      290.62      6.96 o 
   2   0  10     2356.35     2432.74    181.90 o 
   4   0  10      678.39      702.25     73.96 o 
   6   0  10     1963.37     1966.74    212.63 o 
   8   0  10      166.91      194.35      6.71 o 
  10   0  10       50.94       69.74     11.07 o 
   0   1  10     2404.10     3056.64     15.06 o 
   1   1  10     3620.67     3827.51    270.07 o 
   2   1  10      202.03      213.86     11.74 o 
   3   1  10       65.00       75.21      4.22 o 
   4   1  10       83.89       74.96      3.76 o 
   5   1  10     1306.94     1063.59    224.08 o 
   6   1  10      179.36      203.82     11.49 o 
   7   1  10       93.48      102.86      5.67 o 
   8   1  10       31.54       43.91      2.92 o 
   9   1  10       97.93      108.02      4.14 o 
  10   1  10       58.39       70.07      3.99 o 
  11   1  10        7.79       16.65      2.84 o 
   0   2  10      186.27      148.07     44.27 o 
   1   2  10     1717.76     1695.82    103.31 o 
   2   2  10     1416.12     1351.25    108.33 o 
   3   2  10     1888.88     2131.47    159.14 o 
   4   2  10      242.80      265.30     13.64 o 
   5   2  10       72.23       53.71     15.29 o 
   6   2  10      106.72      103.52      6.39 o 
   7   2  10     1098.83     1088.81     64.35 o 
   8   2  10      312.28      320.93     18.48 o 
   9   2  10       19.73       23.33      2.30 o 
  10   2  10      186.21      213.65      5.69 o 
  11   2  10      121.25      152.29      5.45 o 
   0   3  10      246.55      238.88     66.72 o 
   1   3  10      505.39      537.39     50.21 o 
   2   3  10      156.64      162.67     12.95 o 
   3   3  10       51.35       49.86      4.29 o 
   4   3  10      478.22      507.93     33.60 o 
   5   3  10      521.59      436.80     76.50 o 
   6   3  10       63.06       62.95      3.51 o 
   7   3  10      431.20      466.12     26.47 o 
   8   3  10       35.26       41.77      3.45 o 
   9   3  10      107.04      116.29      5.21 o 
  10   3  10       99.28      112.02      4.93 o 
  11   3  10       80.44       92.65      5.29 o 
   0   4  10       96.93       97.92      9.34 o 
   1   4  10      206.23      161.32     13.98 o 
   2   4  10      247.31      182.66     16.48 o 
   3   4  10     4008.10     4152.63    281.55 o 
   4   4  10      203.23      166.76     31.73 o 
   5   4  10      220.85      192.03     37.66 o 
   6   4  10      614.55      623.53     35.00 o 
   7   4  10     1387.79     1468.23     79.54 o 
   8   4  10      123.80      144.09      9.40 o 
   9   4  10      348.50      337.22     24.07 o 
  10   4  10      110.52      110.17      7.76 o 
  11   4  10       72.13       99.98      5.62 o 
   0   5  10     1245.21     1367.79    216.14 o 
   1   5  10      427.03      400.14     46.46 o 
   2   5  10      349.36      286.27     39.30 o 
   3   5  10      360.48      376.77     27.12 o 
   4   5  10      267.48      189.61     45.60 o 
   5   5  10     1285.53     1223.19    132.46 o 
   6   5  10      510.96      534.43     30.36 o 
   7   5  10       26.39       27.46      2.44 o 
   8   5  10       40.42       36.01      2.80 o 
   9   5  10      108.91      113.02      7.27 o 
  10   5  10       99.22      115.84      9.65 o 
  11   5  10      419.51      447.08     31.61 o 
   0   6  10       68.33       67.04      4.40 o 
   1   6  10      117.17      147.80      8.78 o 
   2   6  10       64.32       67.73      5.32 o 
   3   6  10      172.37      164.28     21.73 o 
   4   6  10       89.17       59.63     22.05 o 
   5   6  10      106.49      107.97      6.30 o 
   6   6  10       48.91       43.40      2.94 o 
   7   6  10      421.10      431.96     30.91 o 
   8   6  10      423.05      423.88     36.25 o 
   9   6  10      296.17      295.26     23.77 o 
  10   6  10      238.15      251.78     19.61 o 
  11   6  10       31.67       37.24      3.53 o 
   0   7  10      959.48      938.46    105.31 o 
   1   7  10      218.02      257.52     15.26 o 
   2   7  10       30.63       29.35      2.02 o 
   3   7  10       16.17       19.24      1.23 o 
   4   7  10       43.74       45.72      5.24 o 
   5   7  10       19.91       22.16      1.98 o 
   6   7  10      150.96      132.40      8.72 o 
   7   7  10       44.12       37.35      3.42 o 
   8   7  10      547.14      547.25     41.03 o 
   9   7  10       40.97       38.18      3.33 o 
  10   7  10      185.12      179.73     10.65 o 
  11   7  10      150.06      155.99      8.74 o 
   0   8  10       40.51       41.70      3.01 o 
   1   8  10       79.65       73.76      4.66 o 
   2   8  10     1390.08     1413.35     78.28 o 
   3   8  10      394.83      428.87     33.68 o 
   4   8  10      207.44      206.40     10.41 o 
   5   8  10       21.54       20.75      1.98 o 
   6   8  10      512.84      461.55     35.28 o 
   7   8  10      216.60      220.34     14.81 o 
   8   8  10       11.07       16.98      3.27 o 
   9   8  10      172.42      172.14     18.68 o 
  10   8  10       88.12       89.48      9.47 o 
  11   8  10       80.68       93.94      7.52 o 
   0   9  10     6169.89     5914.59    467.39 o 
   1   9  10       88.32       76.93      4.61 o 
   2   9  10        6.81        5.83      1.41 o 
   3   9  10      201.51      180.62     15.94 o 
   4   9  10       44.37       31.52      3.15 o 
   5   9  10      495.53      487.57     51.22 o 
   6   9  10       75.44       70.79      8.81 o 
   7   9  10       14.38       12.98      2.70 o 
   8   9  10      138.46      131.13     17.24 o 
   9   9  10      311.21      303.25     33.40 o 
  10   9  10       93.91       88.40     11.29 o 
   0  10  10      141.98      140.06     15.50 o 
   1  10  10      337.81      325.03     12.69 o 
   2  10  10      175.94      184.60      8.61 o 
   3  10  10      371.05      418.35     22.37 o 
   4  10  10        1.81        1.17      1.44 o 
   5  10  10        5.01        4.06      2.09 o 
   6  10  10      218.42      218.67     21.06 o 
   7  10  10      737.51      647.73     78.47 o 
   8  10  10      230.92      211.07     20.84 o 
   9  10  10        5.35        4.28      2.93 o 
  10  10  10       41.13       39.54      4.69 o 
   0  11  10     1056.50     1036.57     63.09 o 
   1  11  10     1474.48     1511.51     59.43 o 
   2  11  10      195.19      198.87      8.68 o 
   3  11  10       64.84       55.34      4.56 o 
   4  11  10      169.39      158.32     10.71 o 
   5  11  10     1418.81     1328.75    135.45 o 
   6  11  10       28.49       22.24      2.91 o 
   7  11  10       73.73       61.92      7.17 o 
   8  11  10       16.68       14.29      4.01 o 
   9  11  10      211.20      204.95     26.23 o 
  10  11  10       80.06       81.11     10.84 o 
   0  12  10      512.80      512.11     28.94 o 
   1  12  10      455.14      460.79     18.26 o 
   2  12  10      398.68      405.82     16.68 o 
   3  12  10      841.99      796.19     64.27 o 
   4  12  10       38.78       36.43      2.68 o 
   5  12  10        3.41        3.07      2.09 o 
   6  12  10      348.08      318.02     34.46 o 
   7  12  10       58.01       54.10      4.39 o 
   8  12  10       14.48       14.54      3.25 o 
   9  12  10      163.93      167.11     21.58 o 
   0  13  10     1308.32     1343.26     79.53 o 
   1  13  10      158.72      162.38      4.24 o 
   2  13  10      151.99      148.07      6.64 o 
   3  13  10      193.38      191.93     12.45 o 
   4  13  10      425.22      389.02     23.95 o 
   5  13  10      986.56      934.64     83.07 o 
   6  13  10        5.00        6.09      2.41 o 
   7  13  10        5.55        6.70      2.60 o 
   8  13  10        5.63        7.19      2.91 o 
   9  13  10      429.22      399.74     46.06 o 
   0  14  10      441.63      440.43     27.35 o 
   1  14  10      244.59      248.48      9.97 o 
   2  14  10       29.88       28.50      2.53 o 
   3  14  10      308.80      308.20     21.57 o 
   4  14  10       82.61       76.91      8.26 o 
   5  14  10       85.84       87.30     10.36 o 
   6  14  10      206.36      195.46     20.19 o 
   7  14  10       47.57       38.85      4.56 o 
   8  14  10      114.29      125.85     15.06 o 
   9  14  10      115.24      124.83     12.84 o 
   0  15  10      917.23      909.41     91.55 o 
   1  15  10      329.37      328.87     14.74 o 
   2  15  10       23.71       20.72      2.40 o 
   3  15  10      156.04      152.54      9.81 o 
   4  15  10      214.62      189.83     20.08 o 
   5  15  10       80.04       70.18      5.82 o 
   6  15  10       72.11       74.17      8.68 o 
   7  15  10        5.68        3.73      2.86 o 
   8  15  10      114.67      129.47     12.34 o 
   0  16  10      450.35      436.45     40.00 o 
   1  16  10      280.47      273.57     13.65 o 
   2  16  10      601.11      592.91     46.07 o 
   3  16  10      254.50      258.67     14.76 o 
   4  16  10       87.90       76.51      6.64 o 
   5  16  10       80.33       79.02      7.09 o 
   6  16  10       14.50       12.62      3.12 o 
   7  16  10      424.16      418.78     44.55 o 
   8  16  10       13.52       17.82      3.53 o 
   0  17  10      172.69      172.94     20.40 o 
   1  17  10      103.05      115.02      9.31 o 
   2  17  10       23.48       23.15      3.04 o 
   3  17  10       97.65      101.01      4.74 o 
   4  17  10       45.95       35.91      9.33 o 
   5  17  10      113.00      101.38     15.18 o 
   6  17  10      274.28      277.82     31.94 o 
   7  17  10       17.97       19.87      3.67 o 
   0  18  10      146.69      144.08      8.54 o 
   1  18  10      305.16      307.60     13.15 o 
   2  18  10      298.54      287.61     18.37 o 
   3  18  10      206.84      200.06     15.53 o 
   4  18  10       13.58       14.44      3.78 o 
   5  18  10        4.53        2.53      3.35 o 
   6  18  10      110.47      128.12     13.56 o 
   0  19  10       95.83       84.75      8.54 o 
   1  19  10      137.60      130.40      6.82 o 
   2  19  10       15.84       10.80      3.46 o 
   3  19  10      103.39       82.50     15.97 o 
   4  19  10      187.33      143.89     10.75 o 
   5  19  10       20.53        8.85      5.06 o 
   0  20  10      144.41      115.42      9.80 o 
   1  20  10      118.52       97.73      6.26 o 
   2  20  10       15.92       10.40      3.68 o 
   3  20  10      201.46      188.79     19.92 o 
   4  20  10      184.64      144.52     11.07 o 
   0  21  10       27.14       23.08      6.01 o 
   1  21  10      100.08       87.01      7.12 o 
   2  21  10      116.22       95.44      8.85 o 
   3  21  10       42.10       33.08      4.92 o 
   2   0  11      301.41      284.19     35.28 o 
   4   0  11       39.31       44.83      4.04 o 
   6   0  11     2295.49     2361.69    268.61 o 
   8   0  11       16.56       19.48      3.35 o 
  10   0  11        0.34        3.94      3.33 o 
   1   1  11      988.02     1031.89     71.82 o 
   2   1  11      468.85      468.54     33.35 o 
   3   1  11      213.63      204.12     11.69 o 
   4   1  11       31.75       43.84      2.66 o 
   5   1  11      682.50      707.58      7.63 o 
   6   1  11      626.52      654.14     34.89 o 
   7   1  11       70.99       78.96      5.90 o 
   8   1  11       36.31       40.71      2.91 o 
   9   1  11      129.17      149.86      4.58 o 
  10   1  11      226.46      281.99      6.57 o 
  11   1  11        0.24        0.82      2.43 o 
   1   2  11       86.83      106.13      8.46 o 
   2   2  11      529.71      472.68     42.61 o 
   3   2  11      459.81      551.26     28.69 o 
   4   2  11       37.59       42.28      2.12 o 
   5   2  11      272.77      318.81      4.75 o 
   6   2  11       76.97       76.37      3.46 o 
   7   2  11      703.12      731.28     40.78 o 
   8   2  11      224.56      260.40     14.50 o 
   9   2  11       88.35      109.40      4.31 o 
  10   2  11       58.87       70.61      4.14 o 
  11   2  11       43.20       50.95      4.56 o 
   1   3  11      250.79      267.56     13.12 o 
   2   3  11       48.93       52.73      5.45 o 
   3   3  11      375.87      410.33     42.74 o 
   4   3  11      273.26      306.02     16.47 o 
   5   3  11     3453.23     3721.70     46.65 o 
   6   3  11      283.70      287.08     17.24 o 
   7   3  11      211.38      210.06     10.32 o 
   8   3  11      365.26      378.60     19.47 o 
   9   3  11      202.45      225.73     13.52 o 
  10   3  11       13.61       19.69      3.28 o 
  11   3  11      103.21      115.39      5.84 o 
   1   4  11     1740.36     1233.20    194.72 o 
   2   4  11       31.28       26.50      3.01 o 
   3   4  11     2065.36     2078.68    150.77 o 
   4   4  11      204.92      205.88      7.87 o 
   5   4  11      364.44      387.20     26.46 o 
   6   4  11       96.34      105.55      5.87 o 
   7   4  11      352.20      358.77     18.83 o 
   8   4  11      177.28      186.02     12.07 o 
   9   4  11        6.73        8.67      2.33 o 
  10   4  11      346.66      375.60     23.35 o 
  11   4  11       25.48       25.52      3.89 o 
   1   5  11      530.73      483.51     23.37 o 
   2   5  11      583.88      467.48     49.75 o 
   3   5  11      354.24      331.88     48.30 o 
   4   5  11       50.44       50.96      6.03 o 
   5   5  11      259.93      237.68     17.88 o 
   6   5  11      140.62      135.63     10.37 o 
   7   5  11        7.17        9.65      2.34 o 
   8   5  11       10.83        9.39      2.16 o 
   9   5  11        1.99        1.11      2.11 o 
  10   5  11      308.41      333.93     26.11 o 
  11   5  11      221.38      236.41     18.43 o 
   1   6  11      136.71      128.54     12.50 o 
   2   6  11      426.49      381.79     12.17 o 
   3   6  11      267.76      269.84     26.81 o 
   4   6  11      133.90      131.53     12.68 o 
   5   6  11      545.50      541.06     38.76 o 
   6   6  11       29.67       41.47      4.28 o 
   7   6  11     1014.99     1010.70     75.85 o 
   8   6  11      301.54      324.13     23.65 o 
   9   6  11      198.42      210.09     11.06 o 
  10   6  11       24.20       27.03      3.10 o 
  11   6  11       38.62       54.91      4.14 o 
   1   7  11       29.88       35.43      2.05 o 
   2   7  11      273.78      244.15     10.91 o 
   3   7  11       81.07       92.92      3.86 o 
   4   7  11      176.60      195.50     14.27 o 
   5   7  11      290.50      272.82     19.56 o 
   6   7  11      145.66      161.04     12.60 o 
   7   7  11      285.88      309.14     20.94 o 
   8   7  11      363.47      377.15     24.96 o 
   9   7  11       86.06       90.53      6.18 o 
  10   7  11       30.15       28.46      3.14 o 
  11   7  11       86.66       89.01      8.01 o 
   1   8  11       89.75       74.47      5.29 o 
   2   8  11       76.33       76.00      6.04 o 
   3   8  11      292.22      252.40     17.16 o 
   4   8  11       81.66       91.19      9.22 o 
   5   8  11       94.73       78.53      8.62 o 
   6   8  11      685.46      592.99     61.11 o 
   7   8  11      116.40      122.58     18.29 o 
   8   8  11        2.39        2.44      2.33 o 
   9   8  11       32.96       39.19      4.78 o 
  10   8  11        7.04        9.47      3.15 o 
   1   9  11      192.58      210.28     12.83 o 
   2   9  11      155.02      163.99      9.04 o 
   3   9  11      257.18      266.73     15.34 o 
   4   9  11      241.06      202.33     18.57 o 
   5   9  11      420.08      365.71     35.59 o 
   6   9  11       85.21       85.81     10.31 o 
   7   9  11      604.74      546.13     58.96 o 
   8   9  11       49.71       42.52      5.63 o 
   9   9  11       38.88       32.20      3.80 o 
  10   9  11       19.83       18.93      4.48 o 
   1  10  11      201.19      208.12      9.59 o 
   2  10  11       29.51       34.33      2.46 o 
   3  10  11      327.39      332.45     19.90 o 
   4  10  11      457.36      401.52     37.07 o 
   5  10  11      437.59      403.69     39.39 o 
   6  10  11      170.07      184.77     18.84 o 
   7  10  11      127.51      135.05     15.57 o 
   8  10  11        8.71        7.25      2.88 o 
   9  10  11       33.11       32.25      4.70 o 
  10  10  11      167.59      163.84     24.14 o 
   1  11  11      121.64      114.96      6.48 o 
   2  11  11      149.34      125.35      6.35 o 
   3  11  11      294.07      281.37     25.88 o 
   4  11  11        7.03        1.92      2.06 o 
   5  11  11       67.22       74.73      8.92 o 
   6  11  11       98.19       93.61     11.33 o 
   7  11  11      155.01      147.34     18.94 o 
   8  11  11        2.20        2.15      2.59 o 
   9  11  11       51.10       52.09      7.40 o 
  10  11  11      167.64      187.48     24.16 o 
   1  12  11     1821.82     1807.24     81.02 o 
   2  12  11        5.79        3.21      1.69 o 
   3  12  11      233.79      227.44     16.23 o 
   4  12  11       69.60       55.89      3.77 o 
   5  12  11      177.13      179.65     17.58 o 
   6  12  11      476.64      438.23     52.42 o 
   7  12  11       71.12       69.60      5.43 o 
   8  12  11       55.37       54.46      7.47 o 
   9  12  11       30.64       33.24      4.48 o 
   1  13  11      245.43      239.11     10.45 o 
   2  13  11     1161.41     1119.78     51.94 o 
   3  13  11      495.98      467.50     31.35 o 
   4  13  11       14.51       11.10      2.54 o 
   5  13  11      591.16      522.02     43.25 o 
   6  13  11        0.41        3.03      2.46 o 
   7  13  11       42.69       36.75      3.69 o 
   8  13  11       70.28       66.94      7.40 o 
   9  13  11       38.06       44.27      6.56 o 
   1  14  11      948.95      912.71     52.17 o 
   2  14  11      751.71      742.59     29.88 o 
   3  14  11      162.21      161.84     13.36 o 
   4  14  11      419.16      339.77     47.59 o 
   5  14  11      210.53      191.31     10.29 o 
   6  14  11      232.80      215.60     17.98 o 
   7  14  11       12.76       14.61      3.20 o 
   8  14  11       12.12       13.14      3.30 o 
   1  15  11      126.97      120.92      4.11 o 
   2  15  11      220.24      218.70      8.95 o 
   3  15  11      273.74      258.23     21.05 o 
   4  15  11       26.84       22.59      4.11 o 
   5  15  11       43.86       46.95      7.42 o 
   6  15  11       67.64       69.84      4.78 o 
   7  15  11       57.11       52.70      4.35 o 
   8  15  11      116.96      111.25      9.56 o 
   1  16  11      133.15      135.38      5.52 o 
   2  16  11      178.22      179.81     11.04 o 
   3  16  11       74.56       78.31      5.79 o 
   4  16  11       56.89       51.15      9.80 o 
   5  16  11       31.01       33.81      7.12 o 
   6  16  11      117.33      112.17     14.03 o 
   7  16  11      125.23      128.10     18.18 o 
   1  17  11      297.88      302.63     15.06 o 
   2  17  11      276.50      277.90     22.82 o 
   3  17  11        1.58        0.56      2.36 o 
   4  17  11      340.14      317.35     34.79 o 
   5  17  11      134.25      123.34     30.52 o 
   6  17  11      294.57      284.49     29.10 o 
   7  17  11       25.54       26.56      5.22 o 
   1  18  11       35.52       36.44      3.12 o 
   2  18  11      245.76      260.63     15.56 o 
   3  18  11       68.68       57.58      5.96 o 
   4  18  11      113.33       97.56     18.50 o 
   5  18  11      105.68       97.89     14.23 o 
   6  18  11       19.48       19.49      4.74 o 
   1  19  11       12.83       10.69      3.68 o 
   2  19  11       57.58       50.23      7.91 o 
   3  19  11      272.18      246.12     29.88 o 
   4  19  11      132.20       96.13      9.49 o 
   5  19  11       43.48       29.41      6.64 o 
   1  20  11       35.89       39.76      4.90 o 
   2  20  11      217.42      217.08     12.97 o 
   3  20  11       71.72       71.78      8.85 o 
   4  20  11       18.44       11.07      5.69 o 
   1  21  11      174.88      141.19      7.27 o 
   2  21  11       26.90       24.19      4.47 o 
   0   0  12      131.79      127.76      5.38 o 
   2   0  12       14.89       19.40      2.14 o 
   4   0  12        6.07       13.87      3.59 o 
   6   0  12     1880.47     2181.08     44.11 o 
   8   0  12       16.28       15.87      3.35 o 
  10   0  12      134.86      170.26      7.71 o 
   0   1  12       48.74       48.52      5.26 o 
   1   1  12      355.10      411.25     21.81 o 
   2   1  12     1650.98     1705.10     90.83 o 
   3   1  12      794.87      850.63     40.20 o 
   4   1  12      308.58      351.39     18.39 o 
   5   1  12      149.84      179.75     10.33 o 
   6   1  12      424.26      451.09     25.70 o 
   7   1  12      169.03      182.68      8.10 o 
   8   1  12       54.66       58.20      3.35 o 
   9   1  12       34.97       45.08      3.28 o 
  10   1  12      429.67      506.01     11.32 o 
  11   1  12       18.90       26.00      3.89 o 
   0   2  12      896.98      916.59     92.02 o 
   1   2  12      330.07      323.72     16.66 o 
   2   2  12      120.91      112.85     10.79 o 
   3   2  12       17.09       17.65      1.81 o 
   4   2  12     1601.33     1574.59     82.64 o 
   5   2  12     3615.81     3865.17    207.84 o 
   6   2  12      766.87      794.07     40.79 o 
   7   2  12        6.49        4.73      1.66 o 
   8   2  12       77.68       83.21      4.33 o 
   9   2  12      679.20      785.56     12.10 o 
  10   2  12      229.63      283.71      9.98 o 
  11   2  12       57.09       68.76      5.05 o 
   0   3  12      100.07      109.51     11.16 o 
   1   3  12       64.86       48.89      5.77 o 
   2   3  12       33.75       49.02      3.73 o 
   3   3  12      774.50      761.47     64.13 o 
   4   3  12      630.02      709.31     37.38 o 
   5   3  12      192.80      216.12     11.91 o 
   6   3  12      263.22      261.77     13.36 o 
   7   3  12     1127.07     1152.18     62.25 o 
   8   3  12      254.23      262.10     17.77 o 
   9   3  12      116.24      123.17     10.68 o 
  10   3  12       23.43       27.10      3.70 o 
  11   3  12      150.62      181.28      7.00 o 
   0   4  12      489.33      652.16     72.87 o 
   1   4  12     1479.72     1561.34    108.90 o 
   2   4  12       65.89       56.46      7.51 o 
   3   4  12       50.40       54.43      3.18 o 
   4   4  12      609.71      585.87     30.45 o 
   5   4  12      393.32      459.96     24.21 o 
   6   4  12       55.05       57.24      4.29 o 
   7   4  12      375.44      368.30     26.00 o 
   8   4  12       27.59       30.73      2.81 o 
   9   4  12      373.56      417.62     32.03 o 
  10   4  12       23.21       25.78      3.11 o 
  11   4  12       30.46       39.75      4.36 o 
   0   5  12        9.85        7.12      2.35 o 
   1   5  12      562.03      481.97     12.39 o 
   2   5  12      950.81      949.36    169.34 o 
   3   5  12      685.79      733.89     70.16 o 
   4   5  12      160.82      168.52     13.25 o 
   5   5  12        0.80        2.14      1.51 o 
   6   5  12      227.46      213.71     14.90 o 
   7   5  12      271.83      274.30     19.95 o 
   8   5  12      129.50      117.84      9.44 o 
   9   5  12      106.85      116.36      7.12 o 
  10   5  12       97.92      109.78      8.58 o 
  11   5  12       62.06       67.28      5.43 o 
   0   6  12      234.81      168.81      7.43 o 
   1   6  12      660.36      531.60     10.28 o 
   2   6  12       56.96       52.10      5.12 o 
   3   6  12      589.02      560.08     53.96 o 
   4   6  12       72.10       79.33      5.17 o 
   5   6  12      146.52      138.05      8.76 o 
   6   6  12      133.24      100.04      8.46 o 
   7   6  12      201.73      218.23     18.16 o 
   8   6  12       34.86       38.02      3.04 o 
   9   6  12      150.72      146.65     10.84 o 
  10   6  12      199.36      210.28     15.80 o 
   0   7  12       99.18      105.80     15.18 o 
   1   7  12       82.50       56.96     14.38 o 
   2   7  12     1519.81     1320.30     81.75 o 
   3   7  12      769.61      769.10     48.44 o 
   4   7  12       61.73       76.37      5.39 o 
   5   7  12       93.78       86.03      6.75 o 
   6   7  12      181.34      171.36     13.20 o 
   7   7  12      344.09      302.66     25.19 o 
   8   7  12      236.79      241.01     17.20 o 
   9   7  12       62.02       60.83      6.98 o 
  10   7  12       27.11       35.74      6.78 o 
   0   8  12     1985.76     1897.55    242.55 o 
   1   8  12      161.34      130.84      9.08 o 
   2   8  12       16.71       18.65      2.05 o 
   3   8  12       48.43       42.62      4.93 o 
   4   8  12       24.88       20.37      2.41 o 
   5   8  12      309.43      276.01     25.73 o 
   6   8  12       98.60       93.49     13.97 o 
   7   8  12       20.19       19.94      2.91 o 
   8   8  12        0.76        1.42      2.46 o 
   9   8  12        4.28        4.03      2.80 o 
  10   8  12       92.04       90.41     11.56 o 
   0   9  12      419.01      397.06     49.65 o 
   1   9  12      202.11      203.02     11.82 o 
   2   9  12       64.71       64.22      6.53 o 
   3   9  12       18.49       23.30      2.18 o 
   4   9  12       58.15       43.42      3.15 o 
   5   9  12       16.08       15.10      2.54 o 
   6   9  12      190.30      170.92     21.43 o 
   7   9  12      308.64      297.10     29.55 o 
   8   9  12       40.43       40.32      3.75 o 
   9   9  12       26.02       26.33      3.86 o 
  10   9  12       16.42       12.45      3.38 o 
   0  10  12     2251.62     2211.00    225.47 o 
   1  10  12     1201.56     1122.54     68.37 o 
   2  10  12      249.70      256.31     13.83 o 
   3  10  12       59.34       62.52      3.16 o 
   4  10  12      607.95      504.86     50.20 o 
   5  10  12      515.51      468.85     53.92 o 
   6  10  12      105.48      108.70     12.54 o 
   7  10  12      129.84      123.31     18.34 o 
   8  10  12       64.99       67.75      8.70 o 
   9  10  12      385.00      407.03     43.00 o 
  10  10  12      355.95      399.87     46.40 o 
   0  11  12      337.24      310.83     28.94 o 
   1  11  12      882.02      826.50     50.67 o 
   2  11  12      428.93      433.53     28.35 o 
   3  11  12      267.10      234.30     19.46 o 
   4  11  12      106.69      110.05     11.55 o 
   5  11  12       57.70       54.46      6.02 o 
   6  11  12       40.16       37.64      4.62 o 
   7  11  12      219.02      189.65     25.06 o 
   8  11  12       50.95       61.34      5.15 o 
   9  11  12        6.72        9.39      3.20 o 
   0  12  12      401.56      343.17     34.31 o 
   1  12  12     2119.64     2052.23    121.78 o 
   2  12  12      252.63      234.70     11.40 o 
   3  12  12       54.17       45.69      6.97 o 
   4  12  12      181.50      144.69     15.46 o 
   5  12  12        1.66       -0.04      2.18 o 
   6  12  12      412.79      378.88     37.11 o 
   7  12  12       27.47       30.19      5.18 o 
   8  12  12       43.31       38.72      3.98 o 
   9  12  12       81.93       77.90      5.32 o 
   0  13  12      402.99      372.58     30.20 o 
   1  13  12      183.38      174.93      7.81 o 
   2  13  12      586.08      576.92     30.17 o 
   3  13  12       20.00       24.83      2.73 o 
   4  13  12       30.05       25.26      7.59 o 
   5  13  12       12.61        9.67      2.65 o 
   6  13  12      282.02      258.69     24.89 o 
   7  13  12       62.55       52.33      6.67 o 
   8  13  12        7.26        2.86      2.83 o 
   9  13  12        0.26        0.85      3.07 o 
   0  14  12       36.81       30.24      3.56 o 
   1  14  12      517.84      501.32     25.52 o 
   2  14  12       21.30       16.85      2.24 o 
   3  14  12      434.21      420.56     31.24 o 
   4  14  12      327.68      255.29     35.42 o 
   5  14  12       66.21       61.90      6.65 o 
   6  14  12        6.83        5.75      2.80 o 
   7  14  12       10.07        9.70      3.02 o 
   8  14  12       49.41       49.70      5.13 o 
   0  15  12      240.64      236.73     19.61 o 
   1  15  12       73.99       74.91      4.65 o 
   2  15  12      105.29      114.34      5.93 o 
   3  15  12      271.20      243.93     40.32 o 
   4  15  12       74.74       72.71      9.65 o 
   5  15  12        1.16        1.44      2.96 o 
   6  15  12      152.29      143.43     15.54 o 
   7  15  12      380.79      384.88     39.72 o 
   8  15  12       95.16       80.64     12.97 o 
   0  16  12      221.78      214.06     21.82 o 
   1  16  12       71.68       65.88      3.93 o 
   2  16  12       64.63       58.82      4.47 o 
   3  16  12       16.31       18.74      3.68 o 
   4  16  12      138.40      126.72     19.76 o 
   5  16  12      162.55      147.33     19.45 o 
   6  16  12       77.31       64.84      7.67 o 
   7  16  12      143.98      131.56     16.02 o 
   0  17  12      251.38      232.03     22.45 o 
   1  17  12       36.83       36.90      3.11 o 
   2  17  12      126.04      110.00      9.08 o 
   3  17  12       20.67       22.13      6.96 o 
   4  17  12       51.94       45.28      7.91 o 
   5  17  12        1.86        2.07      3.33 o 
   6  17  12      147.60      127.02     26.56 o 
   0  18  12       45.60       47.02      4.80 o 
   1  18  12      132.37      128.90      9.04 o 
   2  18  12      139.80      134.85      6.68 o 
   3  18  12       43.44       43.69      4.92 o 
   4  18  12       11.91        7.79      3.68 o 
   5  18  12       82.15       78.17     12.81 o 
   6  18  12        1.72        0.63      3.42 o 
   0  19  12        6.44        7.47      3.79 o 
   1  19  12       28.16       23.44      2.84 o 
   2  19  12       77.77       74.30      4.74 o 
   3  19  12      343.32      290.93     13.60 o 
   4  19  12       37.83       23.40      6.32 o 
   5  19  12        6.13        3.48      4.74 o 
   0  20  12      165.22      145.47     10.12 o 
   1  20  12       97.57       91.91      6.25 o 
   2  20  12        9.06       12.31      3.91 o 
   3  20  12       33.32       26.25      6.32 o 
   0  21  12        7.17        5.38      5.06 o 
   1  21  12       34.67       33.20      4.77 o 
   2   0  13       75.26       85.43      9.45 o 
   4   0  13     2770.48     2897.34    288.00 o 
   6   0  13      527.24      591.88     12.97 o 
   8   0  13      177.69      189.70      7.04 o 
  10   0  13      268.33      335.70      9.73 o 
   1   1  13       71.14       53.54      6.61 o 
   2   1  13       30.80       30.21      2.10 o 
   3   1  13       73.13       84.22      6.13 o 
   4   1  13      419.70      473.01     22.44 o 
   5   1  13      551.63      542.41     29.67 o 
   6   1  13      132.64      120.69      6.87 o 
   7   1  13      180.44      189.58      9.28 o 
   8   1  13       92.04      100.19      3.95 o 
   9   1  13       47.18       58.50      3.71 o 
  10   1  13      391.05      472.95      9.42 o 
  11   1  13       69.03       86.36      5.47 o 
   1   2  13      116.85      114.61      8.96 o 
   2   2  13       50.01       53.73      4.08 o 
   3   2  13       46.12       41.97      3.31 o 
   4   2  13      449.29      467.18     22.71 o 
   5   2  13      788.96      770.49     40.05 o 
   6   2  13     1196.86     1244.61     65.11 o 
   7   2  13      102.49      120.00      5.74 o 
   8   2  13       48.17       50.70      3.10 o 
   9   2  13       64.31       76.29      4.74 o 
  10   2  13       75.74       89.37      7.72 o 
  11   2  13       37.49       38.00      4.19 o 
   1   3  13       10.57       12.41      1.41 o 
   2   3  13       35.77       39.50      5.76 o 
   3   3  13      133.18      156.46     11.66 o 
   4   3  13      290.85      301.53     13.68 o 
   5   3  13      212.53      199.77     10.11 o 
   6   3  13      557.75      550.32     33.15 o 
   7   3  13      252.45      278.78     22.77 o 
   8   3  13      256.70      242.37     18.54 o 
   9   3  13      133.94      147.06      8.07 o 
  10   3  13       23.14       29.31      3.67 o 
  11   3  13       56.82       66.00      5.11 o 
   1   4  13      409.34      403.38     29.01 o 
   2   4  13      206.87      219.20     15.32 o 
   3   4  13      336.66      342.58     25.08 o 
   4   4  13      269.92      256.39     18.37 o 
   5   4  13      980.12      986.36     77.81 o 
   6   4  13      153.38      157.02     12.14 o 
   7   4  13       29.12       29.57      2.62 o 
   8   4  13       18.67       18.03      2.51 o 
   9   4  13      118.24      119.33      6.57 o 
  10   4  13       68.02       74.82      6.84 o 
   1   5  13       47.24       45.21      3.73 o 
   2   5  13      158.00      125.62     10.10 o 
   3   5  13      469.33      490.95     34.28 o 
   4   5  13      460.29      494.42     34.74 o 
   5   5  13      517.31      480.60     37.18 o 
   6   5  13      223.80      217.07     15.98 o 
   7   5  13      361.21      355.83     23.67 o 
   8   5  13       68.30       63.26      3.70 o 
   9   5  13       58.15       60.17      4.61 o 
  10   5  13       39.04       43.94      4.84 o 
   1   6  13      325.25      305.53     29.68 o 
   2   6  13      369.16      301.84     34.62 o 
   3   6  13       96.45       95.72      8.74 o 
   4   6  13      357.53      340.70     23.88 o 
   5   6  13      120.51       95.00      7.72 o 
   6   6  13      758.12      745.51     55.51 o 
   7   6  13      270.49      259.50     20.07 o 
   8   6  13      223.56      226.05     18.32 o 
   9   6  13       26.96       30.38      3.09 o 
  10   6  13        7.10        9.23      2.65 o 
   1   7  13      862.30      676.70     24.98 o 
   2   7  13      406.48      328.40     14.74 o 
   3   7  13     1771.16     1703.70    190.48 o 
   4   7  13      311.61      324.07     22.98 o 
   5   7  13       19.10       16.25      2.91 o 
   6   7  13      204.04      167.33     19.74 o 
   7   7  13       47.11       40.71      5.24 o 
   8   7  13       20.20       19.96      3.02 o 
   9   7  13      103.81      104.22      8.98 o 
  10   7  13       19.08       25.63      3.88 o 
   1   8  13      324.32      297.98     26.06 o 
   2   8  13     1804.92     1668.35    140.58 o 
   3   8  13      290.02      247.70     23.90 o 
   4   8  13      374.90      343.38     36.16 o 
   5   8  13       16.58       20.18      2.67 o 
   6   8  13      123.11      115.90     10.03 o 
   7   8  13      100.59       97.27      9.05 o 
   8   8  13      181.32      172.02     20.05 o 
   9   8  13       63.35       54.90      5.32 o 
  10   8  13      109.19      114.49     14.83 o 
   1   9  13      799.89      763.87     55.73 o 
   2   9  13     1623.49     1512.55    115.66 o 
   3   9  13      467.23      393.23     65.30 o 
   4   9  13      112.06       91.30     12.62 o 
   5   9  13        8.65        3.89      2.18 o 
   6   9  13      148.65      152.75     18.41 o 
   7   9  13       83.68       87.12     10.92 o 
   8   9  13      121.03      118.16     13.74 o 
   9   9  13       41.71       39.66      6.74 o 
  10   9  13       48.23       47.45      7.82 o 
   1  10  13      226.96      191.48     12.78 o 
   2  10  13      387.79      357.12     22.55 o 
   3  10  13      534.50      436.81     72.42 o 
   4  10  13       55.35       62.00      6.93 o 
   5  10  13       95.16       85.35      6.94 o 
   6  10  13       78.84       75.17      8.15 o 
   7  10  13       99.35       91.86     10.85 o 
   8  10  13        1.63        2.78      2.60 o 
   9  10  13       27.20       27.66      3.99 o 
   1  11  13      472.78      452.73     28.66 o 
   2  11  13      339.63      308.55     20.17 o 
   3  11  13      477.63      389.46     74.95 o 
   4  11  13      405.58      402.98     38.66 o 
   5  11  13      152.08      136.52     15.60 o 
   6  11  13      143.12      153.05     16.92 o 
   7  11  13      163.22      153.78     19.36 o 
   8  11  13        4.93        2.47      2.60 o 
   9  11  13       54.25       64.01      6.07 o 
   1  12  13      254.80      256.03     17.57 o 
   2  12  13      211.88      208.22     13.56 o 
   3  12  13       29.35       23.42      7.43 o 
   4  12  13       12.70       12.45      3.24 o 
   5  12  13       49.04       35.75      3.38 o 
   6  12  13      402.36      396.15     47.72 o 
   7  12  13      130.26      139.08     17.16 o 
   8  12  13       28.77       29.35      3.81 o 
   9  12  13      206.26      204.93     27.65 o 
   1  13  13      339.03      306.34     20.13 o 
   2  13  13      156.20      166.86     11.09 o 
   3  13  13       54.16       51.93      9.33 o 
   4  13  13      362.97      331.76     48.07 o 
   5  13  13      218.72      211.38     23.45 o 
   6  13  13      278.18      255.11     20.44 o 
   7  13  13       83.15       87.78     10.91 o 
   8  13  13      163.30      174.75     20.08 o 
   1  14  13      127.65      102.33      7.17 o 
   2  14  13       31.74       28.32      2.56 o 
   3  14  13       50.30       48.78      5.69 o 
   4  14  13      243.97      189.10     26.09 o 
   5  14  13       99.80       95.24     13.28 o 
   6  14  13        7.98        6.17      2.74 o 
   7  14  13      145.43      129.62     20.58 o 
   8  14  13       41.45       33.92      4.22 o 
   1  15  13       30.13       26.62      2.59 o 
   2  15  13       23.79       19.67      2.51 o 
   3  15  13      186.25      180.04     30.04 o 
   4  15  13       10.80       12.49      3.42 o 
   5  15  13       36.08       32.62      6.64 o 
   6  15  13      218.74      200.83     17.21 o 
   7  15  13      196.25      185.14     19.87 o 
   1  16  13       66.54       57.96      3.51 o 
   2  16  13       79.05       71.99      6.62 o 
   3  16  13      279.02      258.42     31.31 o 
   4  16  13       22.91       18.01      4.01 o 
   5  16  13       22.85       13.17      6.32 o 
   6  16  13      112.02      101.41     24.82 o 
   7  16  13      173.24      169.86     16.39 o 
   1  17  13       97.67       96.29      6.12 o 
   2  17  13       36.57       38.09      3.64 o 
   3  17  13      158.52      144.95     16.29 o 
   4  17  13        6.86        3.01      3.24 o 
   5  17  13       40.64       32.83      4.68 o 
   6  17  13      114.94       93.70     15.65 o 
   1  18  13      213.64      214.67     13.01 o 
   2  18  13       49.78       52.01      5.63 o 
   3  18  13       76.69       73.04     11.38 o 
   4  18  13      146.60      123.70     19.13 o 
   5  18  13       96.68       76.00     12.33 o 
   1  19  13       28.09       26.06      2.94 o 
   2  19  13        1.63       -1.57      2.48 o 
   3  19  13        7.66        4.37      3.46 o 
   4  19  13       29.45       24.11      4.58 o 
   1  20  13       10.36       10.49      3.64 o 
   2  20  13       54.82       48.07      7.27 o 
   0   0  14      152.95      179.30      6.96 o 
   2   0  14      822.26      805.80     76.99 o 
   4   0  14     2188.98     2177.01    231.94 o 
   6   0  14      103.11       95.10      5.38 o 
   8   0  14      137.26      158.42      6.96 o 
  10   0  14       37.55       48.70      7.59 o 
   0   1  14     2719.25     2739.15    269.02 o 
   1   1  14        0.10        2.53      1.04 o 
   2   1  14       39.89       42.83      2.52 o 
   3   1  14       80.71       84.87      7.13 o 
   4   1  14      710.13      680.09     32.07 o 
   5   1  14      681.18      691.67     34.61 o 
   6   1  14        1.36        3.48      1.52 o 
   7   1  14      145.15      177.67      4.57 o 
   8   1  14       78.43      101.49      4.10 o 
   9   1  14      202.26      240.94      6.76 o 
  10   1  14      179.51      208.00      6.93 o 
   0   2  14       74.57       77.01      6.00 o 
   1   2  14      503.21      530.87     34.31 o 
   2   2  14       72.22       62.98      7.81 o 
   3   2  14      945.16      857.87     89.46 o 
   4   2  14      327.82      350.07     15.46 o 
   5   2  14      123.12      118.88      6.14 o 
   6   2  14      149.39      164.70      7.66 o 
   7   2  14      221.25      205.85     15.29 o 
   8   2  14      668.90      691.17     49.01 o 
   9   2  14      116.26      126.03      5.63 o 
  10   2  14       67.57       79.29      5.23 o 
   0   3  14     1322.38     1387.79    152.54 o 
   1   3  14      139.52      128.77     10.67 o 
   2   3  14       85.33       95.27      7.60 o 
   3   3  14       18.43       18.53      3.70 o 
   4   3  14      103.45       99.77      5.90 o 
   5   3  14      200.11      245.50     15.99 o 
   6   3  14      573.59      564.96     38.38 o 
   7   3  14      242.01      242.07     18.90 o 
   8   3  14        6.63        5.53      2.11 o 
   9   3  14      178.61      188.21     14.45 o 
  10   3  14       16.84       21.94      3.64 o 
   0   4  14       72.73       77.74     10.37 o 
   1   4  14      251.40      238.63     18.76 o 
   2   4  14      641.12      619.99     74.83 o 
   3   4  14     2194.78     2278.41    235.32 o 
   4   4  14       12.28       12.86      1.80 o 
   5   4  14      175.44      184.38     15.61 o 
   6   4  14      697.37      677.04     50.26 o 
   7   4  14      109.33      107.18      6.98 o 
   8   4  14       16.12       17.43      2.48 o 
   9   4  14       87.93       99.92      7.72 o 
  10   4  14       75.01       92.49      5.35 o 
   0   5  14     3160.19     3005.33    302.72 o 
   1   5  14      688.09      640.95     43.02 o 
   2   5  14      142.31      133.92     11.62 o 
   3   5  14      343.82      333.22     38.70 o 
   4   5  14      251.01      262.31     20.31 o 
   5   5  14     1132.78     1164.08     85.30 o 
   6   5  14      328.40      327.92     24.47 o 
   7   5  14        7.84        7.64      2.04 o 
   8   5  14       45.11       41.79      3.51 o 
   9   5  14      230.87      232.67     14.99 o 
  10   5  14      183.39      208.24     16.98 o 
   0   6  14      277.30      266.00     36.68 o 
   1   6  14      999.99      879.10     52.17 o 
   2   6  14     1453.50     1404.40    104.45 o 
   3   6  14     1054.02      998.31     68.48 o 
   4   6  14      350.19      348.68     26.46 o 
   5   6  14      121.26      126.12     11.02 o 
   6   6  14      259.72      262.68     19.98 o 
   7   6  14       51.12       46.70      3.13 o 
   8   6  14      254.24      257.79     16.09 o 
   9   6  14       60.35       54.09      7.23 o 
  10   6  14      103.53      109.59     14.64 o 
   0   7  14     1244.64     1122.79    121.28 o 
   1   7  14     1186.35     1064.48     90.69 o 
   2   7  14      417.52      383.52     34.14 o 
   3   7  14       79.78       78.40      9.40 o 
   4   7  14       23.43       18.28      2.40 o 
   5   7  14      135.26      141.31     13.20 o 
   6   7  14      135.49      118.41     15.10 o 
   7   7  14        4.81        4.17      2.36 o 
   8   7  14       49.75       48.25      6.14 o 
   9   7  14       94.85       90.08      6.40 o 
  10   7  14       21.81       26.57      3.83 o 
   0   8  14      145.27      133.14     18.34 o 
   1   8  14      214.02      180.51     18.76 o 
   2   8  14     2742.62     2484.32    216.81 o 
   3   8  14      333.62      299.82     24.96 o 
   4   8  14      244.16      227.12     25.48 o 
   5   8  14       92.23       85.96      7.99 o 
   6   8  14      178.36      182.30     22.62 o 
   7   8  14      486.09      452.58     51.72 o 
   8   8  14      128.52      141.94     19.69 o 
   9   8  14       51.31       59.80      8.64 o 
  10   8  14        6.48        6.69      3.21 o 
   0   9  14      608.49      616.56     86.49 o 
   1   9  14      533.69      520.44     38.98 o 
   2   9  14      103.22       90.66      9.77 o 
   3   9  14      449.45      402.71     47.89 o 
   4   9  14      336.47      281.46     25.41 o 
   5   9  14      160.46      154.27     17.75 o 
   6   9  14       42.34       36.82      5.78 o 
   7   9  14      153.89      140.49     16.45 o 
   8   9  14       29.42       30.24      5.10 o 
   9   9  14      131.13      142.94     15.13 o 
   0  10  14        0.82        0.44      2.20 o 
   1  10  14      281.10      254.12     19.22 o 
   2  10  14     1161.62      999.78     78.78 o 
   3  10  14       50.26       51.09     12.02 o 
   4  10  14       47.01       49.64      9.17 o 
   5  10  14        9.66        8.00      2.46 o 
   6  10  14       62.55       44.44      7.59 o 
   7  10  14        6.08        7.36      2.81 o 
   8  10  14      163.59      181.18     19.83 o 
   9  10  14        1.55        2.01      2.93 o 
   0  11  14      258.11      238.14     32.57 o 
   1  11  14       12.13       11.77      1.93 o 
   2  11  14       32.73       28.57      2.44 o 
   3  11  14      313.45      259.38     43.64 o 
   4  11  14      113.52       87.83     20.40 o 
   5  11  14       18.80       17.95      2.89 o 
   6  11  14        7.01        7.11      2.65 o 
   7  11  14       49.64       43.93      5.08 o 
   8  11  14       72.26       76.79     12.53 o 
   9  11  14       29.62       29.54      6.16 o 
   0  12  14      190.89      184.63     31.47 o 
   1  12  14       77.96       69.90      3.97 o 
   2  12  14      394.58      358.39     27.34 o 
   3  12  14      461.06      378.50     56.45 o 
   4  12  14       47.85       43.13      8.38 o 
   5  12  14       17.79       15.05      2.91 o 
   6  12  14       69.54       66.45      9.53 o 
   7  12  14       34.21       30.17      3.77 o 
   8  12  14      146.14      151.85     18.77 o 
   0  13  14       56.48       52.23      4.74 o 
   1  13  14      212.35      194.88      9.63 o 
   2  13  14       61.43       57.67      5.02 o 
   3  13  14      103.00       90.57     14.23 o 
   4  13  14      284.89      235.14     33.36 o 
   5  13  14       57.95       48.90      6.01 o 
   6  13  14       60.60       56.51      5.84 o 
   7  13  14       24.11       18.61      3.38 o 
   8  13  14       66.15       61.54      6.14 o 
   0  14  14       89.34       77.23     12.65 o 
   1  14  14       11.77       10.48      2.15 o 
   2  14  14      154.58      158.17      9.27 o 
   3  14  14      235.41      219.89     33.36 o 
   4  14  14       69.02       57.62     11.70 o 
   5  14  14       31.37       26.51      4.27 o 
   6  14  14      151.53      170.77     19.60 o 
   7  14  14       50.91       52.02      5.25 o 
   0  15  14      534.90      516.12     59.14 o 
   1  15  14       85.57       79.45      6.03 o 
   2  15  14        4.49        4.48      1.98 o 
   3  15  14      135.02      126.96     21.19 o 
   4  15  14      170.77      140.99     27.67 o 
   5  15  14       64.80       68.09      5.67 o 
   6  15  14       94.69       76.36      9.49 o 
   7  15  14       72.46       78.19      9.89 o 
   0  16  14       98.25       93.43      9.17 o 
   1  16  14       10.70       11.52      2.30 o 
   2  16  14       23.91       24.42      3.21 o 
   3  16  14       31.70       28.83      4.13 o 
   4  16  14      108.49       99.24     17.08 o 
   5  16  14       14.32       13.72      3.87 o 
   6  16  14      252.27      242.10     48.38 o 
   0  17  14       36.08       34.60      4.36 o 
   1  17  14      117.00      115.27      8.72 o 
   2  17  14       97.05       90.05      6.35 o 
   3  17  14       57.91       50.45      6.80 o 
   4  17  14       68.01       73.42     18.82 o 
   5  17  14       41.11       31.61      6.48 o 
   0  18  14      131.92      113.67     16.29 o 
   1  18  14       62.34       69.71      6.26 o 
   2  18  14       84.32       91.82     12.81 o 
   3  18  14      112.84      117.50     21.19 o 
   4  18  14       37.39       45.96     10.12 o 
   0  19  14       37.10       33.99      4.90 o 
   1  19  14       84.80       83.53      9.13 o 
   2  19  14       15.03       14.84      3.91 o 
   3  19  14       30.53       28.62      4.70 o 
   0  20  14       46.59       37.00      6.64 o 
   1  20  14       50.63       47.19      5.14 o 
   2   0  15      105.26      113.69      4.47 o 
   4   0  15      377.49      374.10      7.56 o 
   6   0  15      273.02      296.87     13.12 o 
   8   0  15      269.13      319.89      8.81 o 
  10   0  15       73.76      106.57     10.12 o 
   1   1  15       88.73       85.67      3.93 o 
   2   1  15       41.06       36.78      2.33 o 
   3   1  15      599.01      578.88     51.31 o 
   4   1  15      599.05      573.90     26.77 o 
   5   1  15      934.72      961.73     47.03 o 
   6   1  15       22.95       26.88      2.34 o 
   7   1  15      400.22      455.13      7.94 o 
   8   1  15      149.42      177.29      5.84 o 
   9   1  15        1.89        4.67      2.73 o 
  10   1  15       32.29       29.97      4.68 o 
   1   2  15      626.21      643.85     43.65 o 
   2   2  15      153.83      132.04     10.36 o 
   3   2  15      109.42       97.27      7.78 o 
   4   2  15      372.62      355.30     28.89 o 
   5   2  15      398.35      374.15     20.38 o 
   6   2  15      194.26      202.69     13.70 o 
   7   2  15       64.55       69.75      5.61 o 
   8   2  15       49.50       57.43      4.07 o 
   9   2  15      361.16      450.42     16.87 o 
  10   2  15        1.26        2.34      2.73 o 
   1   3  15       12.14       12.90      1.47 o 
   2   3  15      383.80      362.78     27.05 o 
   3   3  15      655.74      658.67     65.60 o 
   4   3  15      173.64      186.90     13.28 o 
   5   3  15       98.08      115.24      9.87 o 
   6   3  15       69.87       76.12      4.66 o 
   7   3  15       34.37       41.69      3.15 o 
   8   3  15        4.25        2.69      2.06 o 
   9   3  15       93.13      100.43      5.17 o 
  10   3  15      216.62      273.97      7.72 o 
   1   4  15     1611.32     1532.57    111.45 o 
   2   4  15     1613.30     1628.83    116.96 o 
   3   4  15      344.43      300.41     31.53 o 
   4   4  15      715.40      663.94     51.12 o 
   5   4  15      302.77      325.93     24.36 o 
   6   4  15      186.80      177.44     11.17 o 
   7   4  15      218.97      234.88     19.01 o 
   8   4  15       66.06       61.47      5.08 o 
   9   4  15       66.26       59.38      3.87 o 
  10   4  15      145.84      177.92      6.62 o 
   1   5  15      407.87      417.09     28.85 o 
   2   5  15      608.31      614.66     41.97 o 
   3   5  15      506.61      465.93     53.49 o 
   4   5  15       25.51       18.06      2.56 o 
   5   5  15      363.48      341.58     25.55 o 
   6   5  15      422.14      437.88     27.55 o 
   7   5  15      117.72      113.78      9.79 o 
   8   5  15       67.49       69.62      5.60 o 
   9   5  15       64.51       68.32      4.06 o 
  10   5  15        9.80        9.94      3.20 o 
   1   6  15      878.88      838.84     67.78 o 
   2   6  15       89.08       92.06      6.93 o 
   3   6  15      899.22      831.44     56.40 o 
   4   6  15       32.81       33.89      2.43 o 
   5   6  15      202.45      195.94     15.78 o 
   6   6  15       56.47       46.56      4.30 o 
   7   6  15      181.08      196.28     20.37 o 
   8   6  15       46.32       48.80      4.30 o 
   9   6  15       76.01       78.39     11.25 o 
  10   6  15       28.83       35.72      4.24 o 
   1   7  15      251.08      221.03     19.76 o 
   2   7  15       17.74       15.03      4.14 o 
   3   7  15       26.76       26.05      4.67 o 
   4   7  15       69.24       60.06     16.44 o 
   5   7  15      481.56      459.25     49.47 o 
   6   7  15      204.33      200.63     23.15 o 
   7   7  15       87.30       94.18     10.82 o 
   8   7  15       74.75       75.82     11.20 o 
   9   7  15        9.99       11.36      3.16 o 
   1   8  15       22.16       20.32      2.03 o 
   2   8  15      306.09      315.89     34.37 o 
   3   8  15      399.93      317.79     35.71 o 
   4   8  15      181.19      155.33     30.52 o 
   5   8  15       18.59       17.50      2.73 o 
   6   8  15       80.73       71.31      5.40 o 
   7   8  15       73.54       71.25      9.52 o 
   8   8  15      231.38      237.47     26.24 o 
   9   8  15       22.54       22.87      3.93 o 
   1   9  15      351.99      305.64     26.34 o 
   2   9  15       98.65       96.38     10.97 o 
   3   9  15      149.73      153.61     19.02 o 
   4   9  15       85.93       65.36      9.49 o 
   5   9  15      167.32      162.62     18.32 o 
   6   9  15      143.95      134.14     12.81 o 
   7   9  15       38.05       38.31      4.24 o 
   8   9  15        4.37        3.85      2.74 o 
   9   9  15      131.89      145.65     18.07 o 
   1  10  15       25.10       23.57      2.33 o 
   2  10  15      173.44      197.98     23.25 o 
   3  10  15       98.97      117.06     18.03 o 
   4  10  15      148.20      145.81     27.83 o 
   5  10  15       41.93       32.25      5.37 o 
   6  10  15      136.07      133.94     17.33 o 
   7  10  15      334.15      325.25     34.77 o 
   8  10  15       71.88       70.56      8.56 o 
   9  10  15      100.33       89.95     11.82 o 
   1  11  15      115.30      110.58     10.59 o 
   2  11  15      166.49      142.17     15.76 o 
   3  11  15       78.75       82.74     14.39 o 
   4  11  15       16.55       14.61      3.95 o 
   5  11  15       94.40       87.04     19.45 o 
   6  11  15      166.31      149.49     16.94 o 
   7  11  15       11.71       10.90      2.91 o 
   8  11  15       89.96       90.05     12.47 o 
   1  12  15      265.89      238.16     19.22 o 
   2  12  15       14.38       12.15      2.56 o 
   3  12  15      748.72      655.43     94.71 o 
   4  12  15      144.89      133.83     23.56 o 
   5  12  15        1.71        0.83      2.88 o 
   6  12  15        5.74        6.32      2.80 o 
   7  12  15       30.53       43.05      7.52 o 
   8  12  15      452.60      475.52     51.75 o 
   1  13  15       26.18       21.65      2.39 o 
   2  13  15       24.87       17.81      2.70 o 
   3  13  15       12.00        7.43      3.11 o 
   4  13  15        1.55        2.89      3.01 o 
   5  13  15      214.43      193.92     35.58 o 
   6  13  15      221.97      205.98     19.58 o 
   7  13  15       57.89       51.76      8.89 o 
   1  14  15       18.24       17.90      2.36 o 
   2  14  15       67.63       66.68      9.23 o 
   3  14  15      251.00      241.24     38.74 o 
   4  14  15       32.15       31.33      6.64 o 
   5  14  15       55.05       50.50      9.01 o 
   6  14  15       38.77       32.04      4.55 o 
   7  14  15       86.63       72.45      9.91 o 
   1  15  15      120.25      120.07      6.57 o 
   2  15  15        7.60        4.14      2.43 o 
   3  15  15       80.91       74.25     14.23 o 
   4  15  15        9.08        7.59      3.35 o 
   5  15  15        5.23        5.53      3.27 o 
   6  15  15       14.30       14.13      3.87 o 
   1  16  15       21.62       19.99      2.62 o 
   2  16  15       88.94       97.95     12.54 o 
   3  16  15      183.57      180.89     26.88 o 
   4  16  15       35.84       26.76      5.06 o 
   5  16  15       26.65       19.19      4.18 o 
   6  16  15       89.10       91.97     18.97 o 
   1  17  15       14.95       17.09      2.67 o 
   2  17  15       25.10       20.13      3.22 o 
   3  17  15       28.13       24.45      4.32 o 
   4  17  15      112.08      103.42     16.60 o 
   5  17  15       42.78       39.35     10.12 o 
   1  18  15      150.98      138.55     10.91 o 
   2  18  15      137.17      140.43     16.92 o 
   3  18  15       55.10       56.17      5.58 o 
   4  18  15       24.42       27.48      7.91 o 
   1  19  15       33.61       31.73      5.56 o 
   2  19  15       84.17       83.55      9.17 o 
   0   0  16     8209.00     8703.02     47.12 o 
   2   0  16       28.12       25.00      2.91 o 
   4   0  16     2110.96     2227.85     26.25 o 
   6   0  16      600.75      696.09     27.20 o 
   8   0  16       30.46       32.57      6.01 o 
  10   0  16      683.55      795.96     21.82 o 
   0   1  16      108.54      134.60      5.22 o 
   1   1  16       62.92       69.36      4.38 o 
   2   1  16      108.98      124.94      5.97 o 
   3   1  16      560.86      581.14     53.91 o 
   4   1  16       95.07       94.71      8.91 o 
   5   1  16      133.87      150.46      7.00 o 
   6   1  16      219.75      212.47      5.66 o 
   7   1  16      473.75      524.91      8.64 o 
   8   1  16       19.24       23.28      3.14 o 
   9   1  16       38.97       37.45      4.80 o 
  10   1  16       62.06       73.46      6.37 o 
   0   2  16      659.61      661.74     69.80 o 
   1   2  16     2424.42     2359.60    159.57 o 
   2   2  16       79.99       82.70      5.07 o 
   3   2  16       71.60       76.25      8.26 o 
   4   2  16      556.84      500.38     52.15 o 
   5   2  16     1843.18     1856.71    135.58 o 
   6   2  16      391.69      404.37     29.79 o 
   7   2  16        4.74        4.97      1.95 o 
   8   2  16       11.10       11.07      2.74 o 
   9   2  16      100.35      107.39      5.29 o 
  10   2  16       28.67       33.71      4.90 o 
   0   3  16      262.93      278.34     27.94 o 
   1   3  16      692.92      697.98     46.21 o 
   2   3  16     2795.03     2693.65    192.76 o 
   3   3  16      569.75      557.07     58.69 o 
   4   3  16      118.05      120.01     14.72 o 
   5   3  16       12.98        9.54      1.97 o 
   6   3  16       86.84       88.56      6.03 o 
   7   3  16       16.64       13.50      2.33 o 
   8   3  16       22.33       18.43      2.56 o 
   9   3  16       47.85       61.60      4.50 o 
  10   3  16       38.53       43.73      4.26 o 
   0   4  16     1543.69     1661.36    178.25 o 
   1   4  16     1389.40     1404.62     96.18 o 
   2   4  16      284.99      290.27     21.23 o 
   3   4  16      184.05      166.05     16.99 o 
   4   4  16      103.14      104.19     11.30 o 
   5   4  16      156.17      166.94     12.38 o 
   6   4  16        5.49        7.55      2.33 o 
   7   4  16       68.96       67.64      5.17 o 
   8   4  16       78.77       80.62      6.85 o 
   9   4  16      145.67      181.95     12.64 o 
  10   4  16        6.06        4.13      2.98 o 
   0   5  16      107.40      101.77     11.42 o 
   1   5  16       23.22       18.89      1.53 o 
   2   5  16      460.23      428.50     30.40 o 
   3   5  16      465.56      470.69     44.39 o 
   4   5  16      148.39      141.08     11.62 o 
   5   5  16       28.91       28.49      2.56 o 
   6   5  16      130.37      111.02      8.53 o 
   7   5  16      194.77      206.89     14.45 o 
   8   5  16       11.97       10.63      2.45 o 
   9   5  16       31.92       34.96      4.13 o 
   0   6  16      217.80      191.42     27.51 o 
   1   6  16      687.08      587.16     57.74 o 
   2   6  16       17.76       21.00      2.54 o 
   3   6  16      451.84      410.84     48.29 o 
   4   6  16        0.53        0.00      2.43 o 
   5   6  16      252.08      244.58     25.83 o 
   6   6  16       38.43       36.20      3.40 o 
   7   6  16       21.00       15.98      3.02 o 
   8   6  16       83.61       90.83     10.12 o 
   9   6  16       77.57       92.82     13.53 o 
   0   7  16       97.60       91.58     16.44 o 
   1   7  16      118.73      105.62     11.64 o 
   2   7  16      323.35      277.42     33.82 o 
   3   7  16      219.85      176.80     21.83 o 
   4   7  16      109.05       98.42     13.44 o 
   5   7  16       72.32       76.66      9.66 o 
   6   7  16       36.87       37.71      5.42 o 
   7   7  16      382.09      377.51     41.76 o 
   8   7  16       61.52       58.52      9.16 o 
   9   7  16       17.66       15.34      3.46 o 
   0   8  16      790.14      701.07    117.64 o 
   1   8  16      875.74      785.64     71.34 o 
   2   8  16       58.92       57.71      7.79 o 
   3   8  16       20.80       18.46      3.16 o 
   4   8  16       47.39       38.15      4.01 o 
   5   8  16      320.44      292.01     28.67 o 
   6   8  16       37.20       36.76      4.56 o 
   7   8  16       11.86       11.75      2.81 o 
   8   8  16       80.05       74.08      8.78 o 
   9   8  16      171.88      169.74     19.92 o 
   0   9  16      237.32      212.57     36.21 o 
   1   9  16        7.44        5.95      1.73 o 
   2   9  16      487.42      399.91     41.40 o 
   3   9  16        8.64        3.97      2.11 o 
   4   9  16       98.42       85.40     19.29 o 
   5   9  16       23.52       22.69      6.64 o 
   6   9  16       98.44      100.37     11.97 o 
   7   9  16      429.26      425.98     51.05 o 
   8   9  16       51.52       44.79      5.77 o 
   9   9  16       14.94       15.06      3.57 o 
   0  10  16      684.56      694.05     86.49 o 
   1  10  16      120.28      120.94     12.60 o 
   2  10  16      183.11      191.68     20.56 o 
   3  10  16       31.02       18.93      4.27 o 
   4  10  16       69.75       48.80      4.90 o 
   5  10  16      282.12      255.12     41.58 o 
   6  10  16       56.33       48.26      4.50 o 
   7  10  16      205.58      199.19     25.35 o 
   8  10  16       38.75       42.68      5.14 o 
   0  11  16        0.49        0.29      2.34 o 
   1  11  16       54.91       58.36      3.13 o 
   2  11  16      125.97      101.24     13.18 o 
   3  11  16      811.19      685.14    115.74 o 
   4  11  16      209.16      194.17     33.99 o 
   5  11  16       12.57        9.28      3.24 o 
   6  11  16       59.50       54.11      4.69 o 
   7  11  16      487.10      504.95     54.35 o 
   8  11  16      115.07      113.66     13.91 o 
   0  12  16        3.10        5.77      2.79 o 
   1  12  16      209.62      201.97     18.44 o 
   2  12  16       35.75       31.57      4.34 o 
   3  12  16       53.23       47.82     13.12 o 
   4  12  16       77.25       80.96      8.06 o 
   5  12  16       40.28       40.68      5.06 o 
   6  12  16      243.30      217.59     43.96 o 
   7  12  16        9.39        6.37      2.98 o 
   0  13  16      102.69       99.87     19.13 o 
   1  13  16        4.49        4.37      1.98 o 
   2  13  16        9.85       10.60      2.60 o 
   3  13  16      154.40      144.18     21.35 o 
   4  13  16       89.87       92.84     18.18 o 
   5  13  16       68.17       65.45     11.86 o 
   6  13  16      342.47      321.28     57.55 o 
   7  13  16       82.06       99.68     10.27 o 
   0  14  16      271.91      257.62     32.41 o 
   1  14  16       43.56       37.18      2.95 o 
   2  14  16        8.04        8.68      2.78 o 
   3  14  16       85.04       81.30     16.76 o 
   4  14  16      164.74      156.49     30.36 o 
   5  14  16      113.25       96.99     18.03 o 
   6  14  16        3.03        2.94      3.49 o 
   0  15  16       38.55       29.98      4.43 o 
   1  15  16      127.95      127.29      9.95 o 
   2  15  16      172.62      157.64     11.59 o 
   3  15  16       46.91       36.17      4.58 o 
   4  15  16       80.46       73.98     15.18 o 
   5  15  16       25.40       23.83      4.46 o 
   6  15  16        7.89       11.10      3.87 o 
   0  16  16       71.42       71.05      5.58 o 
   1  16  16       83.49       87.58      5.22 o 
   2  16  16       54.15       51.25      5.15 o 
   3  16  16      153.30      144.57     27.83 o 
   4  16  16       31.74       29.79      7.27 o 
   5  16  16      126.02      120.69     17.87 o 
   0  17  16       31.92       25.97      4.32 o 
   1  17  16       21.07       19.81      3.40 o 
   2  17  16        8.44        5.29      2.69 o 
   3  17  16      139.37      121.08     20.56 o 
   4  17  16       21.26       17.93      4.32 o 
   0  18  16       23.77       21.09      5.69 o 
   1  18  16      263.28      252.84     24.18 o 
   2  18  16        6.46        4.77      3.42 o 
   3  18  16        2.66        0.48      3.19 o 
   0  19  16       28.57       27.02      4.36 o 
   2   0  17      970.68     1100.56     12.86 o 
   4   0  17      416.33      420.59     12.65 o 
   6   0  17       78.75       89.53      7.59 o 
   8   0  17      154.56      171.71     10.75 o 
   1   1  17     1103.57     1217.86     14.38 o 
   2   1  17     1343.71     1453.54     21.68 o 
   3   1  17      232.05      193.66     11.08 o 
   4   1  17      750.13      741.09     18.66 o 
   5   1  17      107.03      109.06      4.37 o 
   6   1  17       12.90        8.97      2.41 o 
   7   1  17       27.80       34.14      3.40 o 
   8   1  17      117.36      141.68      6.71 o 
   9   1  17      448.56      503.11     12.07 o 
   1   2  17       28.34       39.52      4.74 o 
   2   2  17      171.20      158.89     10.91 o 
   3   2  17      245.84      235.11     28.36 o 
   4   2  17      208.83      189.82     18.99 o 
   5   2  17      128.08      143.16     10.07 o 
   6   2  17      338.70      338.53     21.32 o 
   7   2  17        0.45        0.40      2.12 o 
   8   2  17      107.29      119.74      5.34 o 
   9   2  17       77.76       88.77      6.04 o 
   1   3  17     1912.30     2036.99    104.60 o 
   2   3  17      162.99      166.60     11.06 o 
   3   3  17      503.25      453.98     45.65 o 
   4   3  17        6.28        2.53      1.88 o 
   5   3  17       96.75       95.36      7.57 o 
   6   3  17       32.77       37.97      3.60 o 
   7   3  17       52.42       62.47      6.89 o 
   8   3  17        4.19        4.34      2.49 o 
   9   3  17      244.57      277.63      7.60 o 
   1   4  17      149.83      167.03     10.53 o 
   2   4  17       12.95        6.57      1.78 o 
   3   4  17      179.86      178.41     19.74 o 
   4   4  17      350.00      317.22     32.64 o 
   5   4  17      186.37      195.94     13.45 o 
   6   4  17      234.34      233.17     15.71 o 
   7   4  17       77.58       86.47      5.03 o 
   8   4  17       52.45       49.62      3.47 o 
   9   4  17        6.27       10.11      3.09 o 
   1   5  17      141.02      166.89     10.84 o 
   2   5  17       78.48       60.01      3.70 o 
   3   5  17        5.08        4.41      1.86 o 
   4   5  17      454.25      440.24     48.51 o 
   5   5  17       81.18       78.31      6.61 o 
   6   5  17      144.56      148.19     16.58 o 
   7   5  17       66.06       70.09      7.78 o 
   8   5  17       29.53       36.08      3.81 o 
   9   5  17       68.70       82.55     11.33 o 
   1   6  17      434.58      401.41     44.17 o 
   2   6  17      429.01      396.61     43.44 o 
   3   6  17      621.83      523.60     78.90 o 
   4   6  17        5.54        6.37      3.48 o 
   5   6  17      226.82      193.29     29.73 o 
   6   6  17       94.26       98.41     12.14 o 
   7   6  17       75.99       73.30      9.86 o 
   8   6  17       69.18       65.41      6.20 o 
   9   6  17       34.53       30.51      3.98 o 
   1   7  17       69.99       77.44     10.07 o 
   2   7  17      133.06      106.68      9.96 o 
   3   7  17      241.92      231.23     27.64 o 
   4   7  17       56.48       51.03      8.54 o 
   5   7  17      225.90      199.91     43.01 o 
   6   7  17       92.00       86.21      9.72 o 
   7   7  17        6.46       10.31      2.91 o 
   8   7  17      127.53      136.56     15.59 o 
   9   7  17      111.07      111.72     15.93 o 
   1   8  17       35.36       40.13      3.20 o 
   2   8  17      383.18      349.32     35.43 o 
   3   8  17       24.65       22.82      3.57 o 
   4   8  17      384.98      342.60     56.76 o 
   5   8  17       54.72       33.52      5.69 o 
   6   8  17       19.09       16.88      2.91 o 
   7   8  17        1.60        0.27      2.43 o 
   8   8  17       75.79       82.97      5.93 o 
   1   9  17       86.27       76.95      8.55 o 
   2   9  17       85.22       86.20     10.54 o 
   3   9  17      659.52      607.63     62.72 o 
   4   9  17      171.63      153.41     29.09 o 
   5   9  17        8.78        9.63      3.24 o 
   6   9  17       13.74       10.42      2.88 o 
   7   9  17       17.44       18.89      3.25 o 
   8   9  17      101.40      104.81      8.84 o 
   1  10  17      185.56      177.35     12.73 o 
   2  10  17      176.85      171.78     16.90 o 
   3  10  17       43.39       40.04      9.65 o 
   4  10  17      134.00      124.49     23.56 o 
   5  10  17       74.32       64.11     15.02 o 
   6  10  17      125.14      109.93     12.81 o 
   7  10  17      134.24      146.23     15.55 o 
   8  10  17       33.01       34.34      4.17 o 
   1  11  17      184.77      181.28     17.42 o 
   2  11  17      164.79      160.87     19.18 o 
   3  11  17       83.78       74.14     19.61 o 
   4  11  17       70.36       60.57      9.96 o 
   5  11  17        1.68        4.69      3.19 o 
   6  11  17       10.22       13.14      3.64 o 
   7  11  17       37.29       39.02      4.95 o 
   1  12  17       59.51       58.61      4.04 o 
   2  12  17       68.01       73.88     10.46 o 
   3  12  17       12.73       15.74      3.49 o 
   4  12  17        1.76        0.30      3.64 o 
   5  12  17       67.25       62.29     16.92 o 
   6  12  17       69.90       65.72     10.28 o 
   7  12  17       60.21       62.57      8.66 o 
   1  13  17       13.94       12.01      3.20 o 
   2  13  17       52.83       49.59      4.19 o 
   3  13  17        8.72        6.82      4.27 o 
   4  13  17      231.34      197.61     35.10 o 
   5  13  17       13.32       11.84      5.69 o 
   6  13  17      236.15      224.74     44.75 o 
   7  13  17      212.56      187.13     25.46 o 
   1  14  17        5.98        4.79      2.54 o 
   2  14  17       22.21       21.36      3.15 o 
   3  14  17        5.24        1.11      3.01 o 
   4  14  17       11.56        4.79      3.46 o 
   5  14  17       28.36       31.46      9.33 o 
   6  14  17       29.44       27.13      7.91 o 
   1  15  17       57.65       54.10      4.24 o 
   2  15  17       10.14       11.80      2.91 o 
   3  15  17      450.37      420.68     77.48 o 
   4  15  17        5.77        4.70      3.49 o 
   5  15  17       97.48       86.14      8.70 o 
   1  16  17       71.59       71.66      5.25 o 
   2  16  17      160.42      152.91     14.27 o 
   3  16  17       93.22       86.02     11.38 o 
   4  16  17      124.84      127.24     24.98 o 
   1  17  17       31.73       30.63      4.76 o 
   2  17  17       23.52       25.66      8.06 o 
   3  17  17      127.94      118.42     10.91 o 
   1  18  17       57.99       62.39      7.73 o 
   2  18  17       47.10       44.25      6.48 o 
   0   0  18      143.33      159.70      7.59 o 
   2   0  18     2792.56     3024.42     29.09 o 
   4   0  18      100.83      116.06      7.27 o 
   6   0  18      103.79      108.78      7.91 o 
   8   0  18      623.61      700.14     19.29 o 
   0   1  18     1138.92     1290.96     26.25 o 
   1   1  18      439.80      529.69      8.35 o 
   2   1  18        8.20       10.08      1.84 o 
   3   1  18      337.91      364.39      8.16 o 
   4   1  18      389.16      390.82      8.61 o 
   5   1  18      137.99      151.12      6.15 o 
   6   1  18       80.43       92.99      4.49 o 
   7   1  18       33.31       41.46      4.58 o 
   8   1  18       48.74       59.82      8.70 o 
   9   1  18      262.98      302.52     12.02 o 
   0   2  18        2.49        3.15      2.20 o 
   1   2  18      343.90      356.15     16.26 o 
   2   2  18       12.85       16.63      2.04 o 
   3   2  18      789.21      733.90     75.37 o 
   4   2  18       62.88       58.82      6.26 o 
   5   2  18      119.57      122.56     14.72 o 
   6   2  18      179.38      198.66      5.82 o 
   7   2  18      100.19      123.53      5.11 o 
   8   2  18      336.67      388.00     10.38 o 
   9   2  18       28.98       35.61      4.92 o 
   0   3  18     3008.67     2823.36    306.19 o 
   1   3  18      558.55      578.36     30.71 o 
   2   3  18        7.19        6.73      1.92 o 
   3   3  18       78.59       68.42      5.94 o 
   4   3  18       75.35       76.83      5.74 o 
   5   3  18       70.39       65.87      7.95 o 
   6   3  18       53.34       60.05      4.34 o 
   7   3  18       93.09       88.27      6.88 o 
   8   3  18       10.85       14.59      3.04 o 
   9   3  18      327.81      370.16     10.83 o 
   0   4  18       27.44       30.70      2.68 o 
   1   4  18       25.27       26.19      2.09 o 
   2   4  18      235.22      214.92     13.50 o 
   3   4  18       11.05       11.41      2.61 o 
   4   4  18       47.05       49.65      5.89 o 
   5   4  18      137.05      129.38     15.49 o 
   6   4  18       25.92       28.75      2.83 o 
   7   4  18      106.57      122.06      8.90 o 
   8   4  18       53.95       55.52      6.96 o 
   9   4  18      110.85      148.49      7.60 o 
   0   5  18      303.76      264.09     39.05 o 
   1   5  18      992.75      981.20    102.28 o 
   2   5  18       27.52       31.46      3.02 o 
   3   5  18        2.79        3.59      2.56 o 
   4   5  18       89.69       79.86     17.71 o 
   5   5  18       58.37       51.39     12.97 o 
   6   5  18      199.21      199.96     23.45 o 
   7   5  18       37.20       45.95      7.51 o 
   8   5  18       82.84       82.14     10.08 o 
   9   5  18       12.09       16.19      3.40 o 
   0   6  18       37.35       34.44      5.53 o 
   1   6  18      139.43      123.19     10.02 o 
   2   6  18      215.15      216.41     24.50 o 
   3   6  18      429.08      381.42     67.36 o 
   4   6  18       48.54       44.67      9.80 o 
   5   6  18      125.72      121.51     26.25 o 
   6   6  18       66.57       82.33      7.13 o 
   7   6  18      539.45      545.69     59.88 o 
   8   6  18      233.45      246.85     26.42 o 
   0   7  18     1354.31     1270.53    215.67 o 
   1   7  18      702.46      708.49     71.23 o 
   2   7  18        1.26        3.62      2.12 o 
   3   7  18      128.20      121.00     24.51 o 
   4   7  18       71.77       56.85     15.34 o 
   5   7  18        7.33        6.61      2.96 o 
   6   7  18       58.00       58.11      4.49 o 
   7   7  18       58.01       62.92      6.86 o 
   8   7  18       83.08       88.17     10.23 o 
   0   8  18      180.40      161.03     31.94 o 
   1   8  18        7.88       12.01      2.54 o 
   2   8  18      803.78      783.75     82.56 o 
   3   8  18      291.98      249.16     44.59 o 
   4   8  18      445.80      394.62     66.57 o 
   5   8  18       20.94       21.76      3.78 o 
   6   8  18       38.10       34.61      4.58 o 
   7   8  18      146.18      177.81     22.27 o 
   8   8  18       62.61       60.16      9.30 o 
   0   9  18     1477.50     1378.79    224.52 o 
   1   9  18      369.91      350.02     34.30 o 
   2   9  18       32.03       30.04      4.03 o 
   3   9  18      121.70      109.55     17.87 o 
   4   9  18       85.37       69.64      9.01 o 
   5   9  18        7.29        2.37      2.91 o 
   6   9  18       35.86       39.34      7.59 o 
   7   9  18       53.72       56.14      5.40 o 
   8   9  18       49.27       49.88      6.91 o 
   0  10  18       40.74       37.26      4.01 o 
   1  10  18       60.99       54.36      6.27 o 
   2  10  18       88.37       91.19      8.99 o 
   3  10  18      537.80      465.77     82.06 o 
   4  10  18      158.79      130.97     30.67 o 
   5  10  18       96.50       88.17     23.72 o 
   6  10  18       73.87       70.06     11.86 o 
   7  10  18      571.29      577.79     59.62 o 
   0  11  18       63.72       61.94      5.06 o 
   1  11  18      130.41      129.13     12.65 o 
   2  11  18      361.38      352.03     35.17 o 
   3  11  18        2.91        0.91      2.66 o 
   4  11  18       66.27       72.86      9.80 o 
   5  11  18       41.97       41.85     12.02 o 
   6  11  18        1.75        2.42      3.24 o 
   7  11  18       22.33       26.69      4.63 o 
   0  12  18       36.17       36.94      4.10 o 
   1  12  18      103.72       94.85      7.91 o 
   2  12  18       71.46       68.47      5.18 o 
   3  12  18       93.76       76.56      7.75 o 
   4  12  18       38.19       28.90      5.06 o 
   5  12  18       83.50       81.79     19.13 o 
   6  12  18       75.34       73.43      8.22 o 
   0  13  18       32.14       33.47      4.10 o 
   1  13  18       62.96       77.29      7.50 o 
   2  13  18       78.36       79.16      6.76 o 
   3  13  18       47.23       46.77     12.65 o 
   4  13  18        5.57        3.37      3.24 o 
   5  13  18       86.41       74.20     17.08 o 
   6  13  18      217.96      208.47     30.52 o 
   0  14  18       47.20       50.32     11.70 o 
   1  14  18        1.26        1.75      2.41 o 
   2  14  18      343.40      334.41     34.33 o 
   3  14  18      141.08      124.78     22.77 o 
   4  14  18       48.84       43.84     10.91 o 
   5  14  18       13.43       14.34      3.95 o 
   0  15  18      215.36      249.19     12.97 o 
   1  15  18       85.73       87.05      7.88 o 
   2  15  18      146.99      157.50     15.20 o 
   3  15  18        5.02        4.42      3.33 o 
   4  15  18      147.80      159.32     26.09 o 
   5  15  18      288.00      279.60     53.92 o 
   0  16  18      161.55      153.06     10.44 o 
   1  16  18       35.81       41.72      4.25 o 
   2  16  18      226.09      220.06     23.64 o 
   3  16  18       33.87       32.11      5.85 o 
   4  16  18       97.82      105.84     14.86 o 
   0  17  18       19.12       23.72      6.64 o 
   1  17  18       55.20       53.73      5.97 o 
   2  17  18        9.35       10.08      3.72 o 
   2   0  19      233.40      250.89     10.75 o 
   4   0  19      139.23      161.91      8.54 o 
   6   0  19       31.49       38.58      6.01 o 
   8   0  19      223.51      258.99     12.97 o 
   1   1  19      130.70      134.29      3.82 o 
   2   1  19      161.86      175.86      4.26 o 
   3   1  19       41.85       41.98      6.64 o 
   4   1  19      137.64      160.41      7.59 o 
   5   1  19      109.30      112.28      5.59 o 
   6   1  19       28.55       36.06      4.25 o 
   7   1  19      151.08      160.53      7.16 o 
   8   1  19       81.04       96.03      7.75 o 
   9   1  19       41.10       51.24      5.59 o 
   1   2  19       88.92       95.23      3.47 o 
   2   2  19       74.88       82.22      4.20 o 
   3   2  19      819.31      763.34     73.50 o 
   4   2  19       84.47       92.81     10.25 o 
   5   2  19      118.02      121.91      5.81 o 
   6   2  19      150.36      163.03      6.92 o 
   7   2  19       18.64       27.45      4.13 o 
   8   2  19      121.85      140.57      8.22 o 
   9   2  19      290.62      357.94     10.62 o 
   1   3  19       28.80       29.09      2.05 o 
   2   3  19       66.24       63.58      3.19 o 
   3   3  19       37.58       36.10      3.49 o 
   4   3  19      227.19      220.84     20.85 o 
   5   3  19      246.29      244.34     22.24 o 
   6   3  19       93.36      106.06     10.78 o 
   7   3  19       25.16       29.09      3.34 o 
   8   3  19      139.22      162.38      7.71 o 
   1   4  19      654.86      687.05     35.53 o 
   2   4  19       98.21       98.06      6.07 o 
   3   4  19       39.02       32.52      3.79 o 
   4   4  19      134.22      133.42     15.44 o 
   5   4  19        9.09        6.84      2.88 o 
   6   4  19      110.38      104.86     15.97 o 
   7   4  19       32.83       43.66      5.81 o 
   8   4  19       46.78       61.66      5.70 o 
   1   5  19      103.76      100.10     10.32 o 
   2   5  19      364.15      335.13     36.77 o 
   3   5  19      216.02      205.12     33.84 o 
   4   5  19      539.63      496.97     81.59 o 
   5   5  19        1.59        1.74      2.91 o 
   6   5  19        5.34        4.60      4.11 o 
   7   5  19       55.74       52.53      6.92 o 
   8   5  19       59.96       90.90     13.68 o 
   1   6  19      593.05      563.49     58.74 o 
   2   6  19      329.56      311.19     34.51 o 
   3   6  19      750.60      678.80    110.84 o 
   4   6  19      136.40      127.89     25.46 o 
   5   6  19       21.54       24.07      3.95 o 
   6   6  19      107.65      110.87     20.87 o 
   7   6  19       14.07       16.68      3.16 o 
   8   6  19       22.93       29.41      3.88 o 
   1   7  19      282.28      286.00     28.44 o 
   2   7  19      340.36      313.13     35.09 o 
   3   7  19        0.58        1.25      2.66 o 
   4   7  19      371.87      326.21     59.93 o 
   5   7  19       73.43       86.58     17.23 o 
   6   7  19       40.79       41.24      7.91 o
[truncated: 25,253 more chars]
